# Supplementary material for: An L-band interferometric synthetic aperture radar study on the Ganos section of the north Anatolian fault zone between 2007 and 2011: Evidence for along strike segmentation and creep in a shallow fault patch
Source: PLoS One. 2017 Sep 29;12(9):e0185422. doi: 10.1371/journal.pone.0185422 (PMC5621685; doi:10.1371/journal.pone.0185422)
Supplement: S1 Table — Surface displacement measured on the basis of the stacked profiles within boxe “A” in Fig 2. (XLSX) [file pone.0185422.s002.xlsx]

## Sheet: Feuil1
lat (degres)	min horizontal displacement (cm/yr)	mean horizontal displacement (cm/yr)	max horizontal displacement (cm/yr)
40.7434	0.525884	0.412106	0.331634
40.7433	0.532627	0.421072	0.338425
40.7431	0.53937	0.423513	0.340866
40.743	0.548288	0.430304	0.343307
40.7428	0.552856	0.432745	0.345748
40.7427	0.592223	0.45476	0.348189
40.7426	0.572867	0.448501	0.357155
40.7424	0.57961	0.455292	0.36177
40.7423	0.577653	0.459908	0.372911
40.7421	0.590921	0.464524	0.371002
40.742	0.588964	0.46914	0.377793
40.7419	0.573958	0.462881	0.382409
40.7417	0.569826	0.460973	0.382675
40.7416	0.600493	0.480813	0.389466
40.7414	0.568087	0.468029	0.400607
40.7413	0.566131	0.472645	0.411747
40.7412	0.566349	0.477261	0.420713
40.741	0.570917	0.479702	0.420979
40.7409	0.623333	0.499543	0.408196
40.7407	0.577878	0.484584	0.421511
40.7406	0.578096	0.487025	0.426127
40.7405	0.576139	0.489466	0.435093
40.7403	0.576358	0.491907	0.439709
40.7402	0.633124	0.526972	0.45085
40.74	0.589844	0.505489	0.451116
40.7399	0.594412	0.510105	0.455732
40.7398	0.644653	0.54082	0.466872
40.7396	0.612247	0.519337	0.456264
40.7395	0.608116	0.517428	0.45653
40.7393	0.610509	0.517694	0.454621
40.7392	0.625951	0.52231	0.450537
40.7391	0.645744	0.5378	0.457328
40.7389	0.652487	0.544591	0.466294
40.7388	0.661405	0.551382	0.468735
40.7386	0.657273	0.551648	0.475526
40.7385	0.655316	0.551914	0.477967
40.7384	0.651185	0.534781	0.447784
40.7382	0.649228	0.554621	0.489374
40.7381	0.649446	0.554888	0.491815
40.7379	0.645314	0.537754	0.459457
40.7378	0.645533	0.55542	0.494522
40.7377	0.650101	0.560036	0.496963
40.7375	0.654669	0.562477	0.499404
40.7374	0.654887	0.562743	0.49967
40.7372	0.637706	0.552134	0.493411
40.7371	0.637924	0.5611	0.513252
40.737	0.638142	0.561366	0.515693
40.7368	0.644885	0.563807	0.509434
40.7367	0.638578	0.559723	0.5097
40.7365	0.640972	0.544765	0.477342
40.7364	0.634665	0.55808	0.510232
40.7363	0.634883	0.560521	0.517023
40.7361	0.650326	0.547738	0.47379
40.736	0.639669	0.574103	0.537129
40.7358	0.648587	0.578719	0.537395
40.7357	0.657505	0.58116	0.535487
40.7356	0.662073	0.581426	0.529228
40.7354	0.651417	0.566468	0.50992
40.7353	0.695133	0.586308	0.505836
40.7351	0.680127	0.584399	0.514802
40.735	0.662946	0.58249	0.530292
40.7349	0.671864	0.587106	0.528383
40.7347	0.663382	0.565623	0.4982
40.7346	0.683175	0.583289	0.511516
40.7344	0.681218	0.58573	0.518307
40.7343	0.672736	0.590346	0.538147
40.7342	0.672955	0.590612	0.536239
40.734	0.649249	0.562604	0.506056
40.7339	0.675566	0.591144	0.536771
40.7337	0.677959	0.59141	0.534862
40.7336	0.649903	0.563402	0.502504
40.7335	0.68492	0.591942	0.526694
40.7333	0.685138	0.592208	0.524785
40.7332	0.687531	0.592474	0.527226
40.733	0.685575	0.59274	0.525318
40.7329	0.653169	0.573432	0.519059
40.7328	0.688186	0.584573	0.50845
40.7326	0.688404	0.580489	0.500017
40.7325	0.688622	0.576405	0.491583
40.7323	0.680141	0.574496	0.496199
40.7322	0.671659	0.570413	0.496465
40.7321	0.645778	0.553279	0.490206
40.7319	0.637297	0.549195	0.490472
40.7318	0.683189	0.569036	0.482039
40.7316	0.644258	0.554077	0.491005
40.7315	0.644476	0.554343	0.493446
40.7314	0.644694	0.556784	0.495887
40.7312	0.642738	0.557051	0.498328
40.7311	0.677755	0.574716	0.500769
40.7309	0.647524	0.564108	0.505384
40.7308	0.647742	0.566549	0.51
40.7307	0.645785	0.566815	0.516791
40.7305	0.648178	0.571431	0.519232
40.7304	0.678846	0.571697	0.491224
40.7302	0.644265	0.569788	0.521939
40.7301	0.644483	0.570054	0.522205
40.73	0.681675	0.57032	0.487673
40.7298	0.653619	0.570586	0.516213
40.7297	0.656012	0.570852	0.514304
40.7295	0.66493	0.573293	0.508045
40.7294	0.673848	0.577909	0.506136
40.7293	0.680591	0.573825	0.491178
40.7291	0.689509	0.582791	0.500144
40.729	0.691902	0.583057	0.50041
40.7288	0.694295	0.583323	0.496326
40.7287	0.694513	0.581414	0.496592
40.7286	0.681682	0.570806	0.485984
40.7284	0.68625	0.577597	0.492774
40.7283	0.686468	0.575688	0.493041
40.7281	0.686686	0.575954	0.493307
40.728	0.686905	0.57622	0.491398
40.7279	0.693647	0.572136	0.476439
40.7277	0.687341	0.574577	0.485405
40.7276	0.689734	0.574843	0.483496
40.7274	0.687777	0.568584	0.475063
40.7273	0.69452	0.575375	0.481853
40.7272	0.699088	0.577816	0.48212
40.727	0.701481	0.578082	0.482386
40.7269	0.7017	0.578348	0.480477
40.7267	0.669294	0.552515	0.458994
40.7266	0.699961	0.574531	0.474484
40.7265	0.698004	0.572622	0.4704
40.7263	0.693873	0.568538	0.468492
40.7262	0.694091	0.568804	0.466583
40.726	0.642111	0.538621	0.458149
40.7259	0.696702	0.569336	0.467115
40.7258	0.69692	0.569602	0.467381
40.7256	0.64494	0.537245	0.456772
40.7255	0.697357	0.57231	0.472263
40.7253	0.697575	0.572576	0.472529
40.7252	0.697793	0.572842	0.47497
40.7251	0.698011	0.575283	0.477411
40.7249	0.68518	0.558149	0.455928
40.7248	0.696273	0.57799	0.484468
40.7246	0.696491	0.578256	0.486909
40.7245	0.694534	0.580697	0.491525
40.7244	0.692577	0.580963	0.493966
40.7242	0.684096	0.561655	0.463783
40.7241	0.679964	0.577145	0.501023
40.7239	0.675832	0.577411	0.501289
40.7238	0.682575	0.562453	0.466756
40.7237	0.665394	0.571419	0.501821
40.7235	0.661262	0.56951	0.499912
40.7234	0.654956	0.565426	0.500178
40.7232	0.652999	0.563517	0.498269
40.7231	0.688016	0.570308	0.478961
40.723	0.644736	0.557525	0.494452
40.7228	0.642779	0.555616	0.492543
40.7227	0.640822	0.553707	0.490634
40.7225	0.638866	0.551798	0.488725
40.7224	0.684757	0.575988	0.488991
40.7223	0.637127	0.54798	0.480558
40.7221	0.63517	0.543897	0.478649
40.722	0.626689	0.537638	0.474565
40.7218	0.616032	0.533554	0.472656
40.7217	0.670624	0.566444	0.485972
40.7216	0.596894	0.518862	0.464489
40.7214	0.590588	0.514778	0.46258
40.7213	0.656054	0.556368	0.48242
40.7211	0.577974	0.502261	0.450062
40.721	0.573843	0.498177	0.445979
40.7209	0.567536	0.491918	0.43972
40.7207	0.565579	0.487834	0.433461
40.7206	0.626696	0.531599	0.459826
40.7204	0.559491	0.475317	0.416594
40.7203	0.557534	0.473408	0.41251
40.7202	0.555578	0.467149	0.404076
40.72	0.549271	0.463066	0.399993
40.7199	0.625612	0.51988	0.437232
40.7197	0.534483	0.450548	0.38965
40.7196	0.530351	0.446464	0.385566
40.7195	0.615391	0.507628	0.424981
40.7193	0.532962	0.442647	0.375224
40.7192	0.535356	0.442913	0.373315
40.719	0.535574	0.441004	0.371406
40.7189	0.535792	0.443445	0.371672
40.7188	0.594733	0.491559	0.413262
40.7186	0.523179	0.437452	0.374379
40.7185	0.521222	0.437718	0.374645
40.7183	0.519265	0.435809	0.377086
40.7182	0.519483	0.436076	0.377353
40.7181	0.5806	0.482015	0.403718
40.7179	0.517745	0.436608	0.377885
40.7178	0.517963	0.436874	0.380326
40.7176	0.513831	0.434965	0.380592
40.7175	0.511875	0.433056	0.378683
40.7174	0.564291	0.468121	0.396348
40.7172	0.499261	0.427063	0.379215
40.7171	0.484255	0.42298	0.381656
40.7169	0.547546	0.460219	0.394972
40.7168	0.482517	0.419162	0.380013
40.7167	0.482735	0.419428	0.378104
40.7165	0.480778	0.417519	0.376196
40.7164	0.483171	0.417785	0.374287
40.7162	0.518188	0.45285	0.409352
40.7161	0.490132	0.420492	0.374819
40.716	0.492525	0.422933	0.375085
40.7158	0.497093	0.425374	0.373176
40.7157	0.501661	0.42564	0.373442
40.7155	0.532329	0.460705	0.410682
40.7154	0.521672	0.432697	0.365275
40.7153	0.528415	0.435138	0.363366
40.7151	0.504709	0.450629	0.418005
40.715	0.544076	0.431321	0.342149
40.7148	0.548644	0.431587	0.333715
40.7147	0.511888	0.416628	0.342681
40.7146	0.514282	0.419069	0.342947
40.7144	0.5145	0.451959	0.410636
40.7143	0.519068	0.421776	0.347829
40.7141	0.521461	0.424217	0.348095
40.714	0.528204	0.428833	0.352711
40.7139	0.532772	0.433449	0.355152
40.7137	0.53299	0.45329	0.396742
40.7136	0.548433	0.442681	0.357859
40.7134	0.555176	0.445122	0.35595
40.7133	0.546694	0.458438	0.391015
40.7132	0.555612	0.447829	0.360832
40.713	0.549305	0.44592	0.363273
40.7129	0.556048	0.450536	0.365714
40.7127	0.556267	0.450802	0.363805
40.7126	0.528211	0.444544	0.381471
40.7125	0.567578	0.453509	0.357813
40.7123	0.569971	0.453775	0.355904
40.7122	0.570189	0.451867	0.35182
40.712	0.570407	0.449958	0.349911
40.7119	0.546701	0.443699	0.361052
40.7118	0.562144	0.44179	0.341744
40.7116	0.560187	0.439881	0.339835
40.7115	0.55388	0.435798	0.337926
40.7113	0.549749	0.431714	0.336017
40.7112	0.563016	0.445029	0.347158
40.7111	0.530611	0.417021	0.3235
40.7109	0.526479	0.415113	0.323766
40.7108	0.568021	0.445828	0.343606
40.7106	0.513866	0.406945	0.319948
40.7105	0.511909	0.405036	0.318039
40.7104	0.509952	0.403127	0.31613
40.7102	0.507996	0.401219	0.312047
40.7101	0.551712	0.438458	0.344937
40.7099	0.506257	0.393051	0.299529
40.7098	0.506475	0.391142	0.295445
40.7097	0.508868	0.389233	0.291362
40.7095	0.511261	0.389499	0.287278
40.7094	0.520179	0.433264	0.365841
40.7092	0.513873	0.387857	0.281285
40.7091	0.516266	0.388123	0.279376
40.709	0.494735	0.423188	0.373164
40.7088	0.514527	0.384305	0.273384
40.7087	0.510396	0.382396	0.27365
40.7085	0.504089	0.376137	0.267391
40.7084	0.499957	0.374229	0.265482
40.7083	0.476251	0.396244	0.335346
40.7081	0.496044	0.376936	0.276889
40.708	0.496262	0.379377	0.27933
40.7078	0.498655	0.381818	0.283946
40.7077	0.498873	0.382084	0.284212
40.7076	0.466468	0.38235	0.317102
40.7074	0.488435	0.378266	0.286919
40.7073	0.495178	0.382882	0.287185
40.7071	0.454073	0.365749	0.293976
40.707	0.499964	0.387764	0.292067
40.7069	0.498007	0.381505	0.283634
40.7067	0.493876	0.373072	0.27085
40.7066	0.491919	0.368988	0.264591
40.7064	0.448639	0.343155	0.256158
40.7063	0.49888	0.371695	0.265124
40.7062	0.501273	0.376311	0.267565
40.706	0.501492	0.367877	0.250431
40.7059	0.50606	0.368143	0.248522
40.7057	0.419281	0.324911	0.250963
40.7056	0.504321	0.3665	0.24688
40.7055	0.508889	0.371116	0.251495
40.7053	0.515632	0.377907	0.258286
40.7052	0.518025	0.380348	0.262902
40.705	0.418197	0.324066	0.250119
40.7049	0.518461	0.378705	0.25691
40.7048	0.51868	0.378972	0.255001
40.7046	0.44495	0.331389	0.235693
40.7045	0.523466	0.381679	0.255533
40.7043	0.521509	0.37542	0.249274
40.7042	0.515203	0.369161	0.238666
40.7041	0.513246	0.365077	0.236757
40.7039	0.474315	0.339244	0.221798
40.7038	0.513682	0.36126	0.228589
40.7036	0.500851	0.355001	0.22668
40.7035	0.488019	0.348742	0.224772
40.7034	0.481713	0.344659	0.225038
40.7032	0.514555	0.366674	0.236178
40.7031	0.453875	0.336491	0.234269
40.7029	0.456268	0.341107	0.243235
40.7028	0.539134	0.384872	0.245676
40.7027	0.45453	0.343814	0.252467
40.7025	0.461273	0.34843	0.254908
40.7024	0.452791	0.353046	0.270399
40.7022	0.442135	0.351137	0.279364
40.7021	0.559799	0.407951	0.275281
40.702	0.455621	0.382118	0.323395
40.7018	0.471063	0.393259	0.332361
40.7017	0.51478	0.410924	0.323927
40.7015	0.536747	0.426415	0.332893
40.7014	0.56524	0.426681	0.30706
40.7013	0.530659	0.422597	0.333425
40.7011	0.526527	0.420688	0.331516
40.701	0.52892	0.423129	0.333957
40.7008	0.550888	0.44297	0.351623
40.7007	0.514132	0.421487	0.347539
40.7006	0.575248	0.49135	0.426103
40.7004	0.555892	0.502491	0.465517
40.7003	0.495212	0.42011	0.361387
40.7001	0.575903	0.546522	0.531297
40.7	0.582646	0.542438	0.518514
40.6999	0.611138	0.555754	0.51443
40.6997	0.626581	0.562544	0.516871
40.6996	0.509353	0.449714	0.408391
40.6994	0.520446	0.502179	0.502179
40.6993
40.6992
40.699
40.6989	0.562642	0.483669	0.420596
40.6987	0.475863	0.425212	0.388238
40.6986	0.449982	0.395029	0.358055
40.6985	0.565472	0.506216	0.462718
40.6983	0.437369	0.360762	0.299864
40.6982	0.428888	0.363203	0.31318
40.698	0.43998	0.348245	0.272122
40.6979	0.414099	0.320237	0.241939
40.6978	0.629635	0.564095	0.516246
40.6976		0.377317	0.355568
40.6975
40.6973
40.6972
40.6971	0.669875	0.480603	0.308784
40.6969
40.6968
40.6966
40.6965	0.685972	0.583889	0.496892
40.6964	0.664441	0.588505	0.527607
40.6962	0.664659	0.595295	0.543097
40.6961	0.664877	0.604261	0.560763
40.6959	0.256209	0.202166	0.165192
40.6958	0.808859	0.576519	0.356852
40.6957	0.765579	0.555036	0.361468
40.6955	0.691849	0.550952	0.424807
40.6954	0.655094	0.562093	0.481621
40.6952
40.6951	0.66858	0.580025	0.506077
40.695	0.655748	0.565066	0.486769
40.6948	0.618993	0.543583	0.48051
40.6947	0.601811	0.530799	0.476426
40.6945	0.225767	0.167853	0.124354
40.6944	0.563099	0.516107	0.483483
40.6943	0.558967	0.509848	0.477225
40.6941	0.515687	0.397018	0.292622
40.694	0.548529	0.482107	0.432083
40.6938	0.546572	0.475848	0.4193
40.6937	0.557665	0.441315	0.336919
40.6936	0.551359	0.422007	0.306736
40.6934
40.6933	0.527871	0.398615	0.281169
40.6931	0.530264	0.398881	0.27926
40.693	0.517433	0.399147	0.292576
40.6929	0.517651	0.388538	0.275442
40.6927	0.32865	0.264834	0.212635
40.6926	0.474589	0.349922	0.236826
40.6924	0.468282	0.348013	0.239267
40.6923	0.292331	0.239533	0.200384
40.6922	0.473068	0.34637	0.231099
40.692	0.471111	0.348811	0.23789
40.6919	0.477854	0.349077	0.233806
40.6917	0.491122	0.353693	0.229722
40.6916	0.863253	0.76502	0.682373
40.6915	0.465459	0.325951	0.197631
40.6913	0.454803	0.321868	0.200072
40.6912	0.457196	0.322134	0.198163
40.691	0.453064	0.320225	0.198429
40.6909	0.705574	0.529284	0.363989
40.6908	0.396953	0.270734	0.159812
40.6906	0.399346	0.271	0.157904
40.6905	0.573558	0.44091	0.323464
40.6903	0.436756	0.312856	0.204109
40.6902	0.467423	0.330521	0.20655
40.6901	0.49374	0.341662	0.204641
40.6899	0.472209	0.320179	0.183158
40.6898	0.615973	0.544462	0.483564
40.6896	0.48352	0.305486	0.142367
40.6895	0.488088	0.299227	0.125233
40.6894	0.507881	0.290794	0.0841759
40.6892	0.416752	0.238862	0.0735673
40.6891	0.593139	0.521868	0.463145
40.6889	0.299742	0.189371	0.0893239
40.6888	0.32606	0.202686	0.08959
40.6887	0.356727	0.213827	0.0855062
40.6885	0.361295	0.220618	0.094472
40.6884	0.552907	0.468825	0.399228
40.6882	0.755393	0.438643	0.134153
40.6881	0.770836	0.465008	0.171393
40.688	0.510063	0.406551	0.315204
40.6878	0.710374	0.426391	0.15235
40.6877	0.714942	0.433182	0.163491
40.6875	0.72386	0.422573	0.133308
40.6874	0.754527	0.455463	0.168373
40.6873	0.524203	0.412231	0.312184
40.6871	0.754963	0.495144	0.245028
40.687	0.709508	0.451912	0.206145
40.6868	0.687977	0.439128	0.202061
40.6867	0.681671	0.435045	0.200153
40.6866	0.568793	0.396162	0.237392
40.6864	0.734305	0.492125	0.261583
40.6863	0.732348	0.525015	0.329271
40.6861	0.691243	0.449158	0.218616
40.686	0.643613	0.432025	0.231932
40.6859	0.648181	0.432291	0.227848
40.6857	0.659274	0.449957	0.249863
40.6856	0.685591	0.508946	0.343651
40.6854	0.550964	0.343917	0.145999
40.6853	0.686027	0.633449	0.592125
40.6852	0.673196	0.63589	0.609791
40.685	0.647315	0.623106	0.612232
40.6849	0.660583	0.629897	0.608148
40.6847	0.619477	0.42137	0.234327
40.6846	0.628395	0.61303	0.60868
40.6845	0.632963	0.613296	0.606771
40.6843	0.591858	0.402594	0.226425
40.6842	0.613825	0.592079	0.581204
40.684	0.611868	0.58582	0.57277
40.6839	0.590337	0.551287	0.525188
40.6838	0.794999	0.63855	0.49283
40.6836	0.5625	0.340852	0.129884
40.6835	0.79761	0.656482	0.528161
40.6833	0.823927	0.663273	0.511028
40.6832	0.776297	0.613516	0.463446
40.6831	0.619921	0.491986	0.376715
40.6829	0.509217	0.307383	0.11599
40.6828	0.622532	0.555591	0.499043
40.6826	0.711922	0.653729	0.603705
40.6825	0.836111	0.777965	0.732292
40.6824	0.895052	0.856529	0.82608
40.6822	0.76695	0.493582	0.230416
40.6821	0.656247	0.585195	0.524297
40.6819	0.699963	0.600686	0.511514
40.6818	0.724106	0.468281	0.22034
40.6817	0.730849	0.581644	0.444623
40.6815	0.687568	0.529711	0.381816
40.6814	0.629063	0.486479	0.353809
40.6812	0.537935	0.423672	0.317101
40.6811
40.681
40.6808
40.6807
40.6805	0.575999	0.555498	0.544624
40.6804	0.780661	0.655811	0.538365
40.6803	0.763479	0.699575	0.645202
40.6801	0.813721	0.728116	0.651993
40.68	0.853088	0.713157	0.580487
40.6798	0.751084	0.6634	0.582928
40.6797	0.67083	0.613643	0.563619
40.6796	0.849392	0.637833	0.435565
40.6794	0.938783	0.688122	0.44888
40.6793	0.625811	0.597042	0.577467
40.6791	0.882671	0.816975	0.760427
40.679	0.85679	0.771568	0.69762
40.6789	0.793935	0.710936	0.634814
40.6787	0.778929	0.678578	0.589406
40.6786
40.6784
40.6783
40.6782
40.678
40.6779	0.584495	0.508355	0.438758
40.6777
40.6776
40.6775	0.509027	0.452606	0.406932
40.6773		-0.156108	-0.156108
40.6772		-0.155842	-0.155842
40.677	0.629302	0.514302	0.40773
40.6769	0.612121	0.503693	0.403647
40.6768
40.6766	0.599508	0.521625	0.452027
40.6765	0.601901	0.524066	0.452293
40.6763	0.586895	0.502583	0.424285
40.6762	0.550139	0.481099	0.418026
40.6761
40.6759	0.494027	0.444658	0.405509
40.6758
40.6756
40.6755
40.6754
40.6752
40.6751
40.6749
40.6748
40.6747
40.6745
40.6744
40.6742
40.6741
40.674
40.6738
40.6737	0.175629	0.133551	0.0965769
40.6735	0.158448	0.116417	0.0794436
40.6734	0.112993	0.0775347	0.0470857
40.6733	0.0631877	0.0321273	0.00820314
40.6731	0.459242	0.28686	0.11939
40.673
40.6728
40.6727
40.6726	0.438366	0.416245	0.403195
40.6724	0.338537	0.259916	0.188144
40.6723	0.395304	0.318905	0.247133
40.6721	0.369423	0.299597	0.238699
40.672	0.323968	0.275939	0.234615
40.6719	0.313311	0.27403	0.239231
40.6717	0.315704	0.287346	0.263421
40.6716	0.626937	0.48118	0.34416
40.6714	0.679353	0.561918	0.448822
40.6713	0.462079	0.351217	0.24682
40.6712	0.81681	0.775593	0.742969
40.671		-0.144134	-0.144134
40.6709	0.190868	0.0997235	0.0127264
40.6707	0.221535	0.130439	0.0456164
40.6706	0.315275	0.248151	0.189428
40.6705	0.339417	0.244067	0.15272
40.6703	0.339635	0.263907	0.19431
40.6702	0.331154	0.270698	0.2185
40.67	0.331372	0.25139	0.179617
40.6699		0.182058	0.0994111
40.6698		0.286721	0.230173
40.6696		0.330485	0.267413
40.6695	0.290921	0.187206	0.0893347
40.6693	0.358562	0.322318	0.291869
40.6692	0.35008	0.309534	0.272561
40.6691	0.324199	0.279351	0.238028
40.6689	0.311368	0.264393	0.220895
40.6688	0.457306	0.275534	0.0971898
40.6686	0.270481	0.210552	0.154004
40.6685	0.261999	0.199944	0.143395
40.6684	0.34269	0.224134	0.111038
40.6682	0.332033	0.22005	0.113479
40.6681	0.569318	0.300788	0.0397972
40.6679	0.291146	0.192308	0.100961
40.6678	0.278315	0.183874	0.0947025
40.6677	0.606947	0.260263	-0.0790255
40.6675	0.276576	0.180057	0.0887099
40.6674	0.26157	0.173798	0.0911509
40.6672	0.366185	0.215388	0.0696677
40.6671	0.390327	0.233053	0.0786335
40.667
40.6668	0.432087	0.270559	0.116139
40.6667	0.480153	0.296924	0.120755
40.6665	0.563019	0.347214	0.138421
40.6664	0.582811	0.362704	0.149561
40.6663	0.398161	0.343396	0.293373
40.6661	0.783341	0.458933	0.139219
40.666	0.955378	0.59622	0.239532
40.6658	0.975171	0.929249	0.890101
40.6657
40.6656
40.6654
40.6653
40.6651
40.665
40.6649
40.6647
40.6646
40.6644
40.6643
40.6642
40.664
40.6639
40.6637	0.541283	0.417783	0.295987
40.6636
40.6635
40.6633	0.92255	0.659998	0.401182
40.6632
40.663
40.6629
40.6628
40.6626	0.923641	0.783124	0.646104
40.6625
40.6623
40.6622
40.6621
40.6619	0.744213	0.697458	0.651784
40.6618
40.6616
40.6615
40.6614	0.527593	0.417956	0.31356
40.6612	0.812727	0.759686	0.709663
40.6611	0.823819	0.631631	0.440238
40.6609	0.906685	0.718894	0.534026
40.6608	0.85688	0.788758	0.725685
40.6607	0.807074	0.691153	0.580231
40.6605	0.824692	0.704468	0.587022
40.6604	0.844485	0.719959	0.595988
40.6602	0.851228	0.724575	0.602779
40.6601	0.929743	0.870561	0.814013
40.66	0.910387	0.768605	0.62941
40.6598	0.934529	0.781921	0.634026
40.6597	0.819476	0.753913	0.69084
40.6595	0.802295	0.758529	0.717205
40.6594	0.735091	0.710947	0.689197
40.6593	0.817956	0.800385	0.782985
40.6591	0.835574	0.8137	0.794126
40.659
40.6588	0.881683	0.840332	0.801183
40.6587	0.890601	0.844948	0.799274
40.6586	0.895169	0.840864	0.788666
40.6584	0.891038	0.830255	0.771532
40.6583
40.6581	0.900174	0.809038	0.722041
40.658	0.885167	0.78973	0.696208
40.6579	0.835362	0.748672	0.66385
40.6577	0.733359	0.683691	0.633667
40.6576
40.6574
40.6573
40.6572
40.657
40.6569
40.6567
40.6566
40.6565
40.6563
40.6562
40.656
40.6559
40.6558
40.6556
40.6555
40.6553
40.6552
40.6551
40.6549
40.6548
40.6546
40.6545
40.6544
40.6542
40.6541
40.6539
40.6538
40.6537
40.6535
40.6534
40.6532
40.6531
40.653
40.6528
40.6527
40.6525
40.6524
40.6523
40.6521
40.652
40.6518
40.6517
40.6516
40.6514
40.6513
40.6511
40.651
40.6509
40.6507
40.6506
40.6504
40.6503
40.6502
40.65
40.6499
40.6497
40.6496
40.6495		0.0447363	0.00993744
40.6493		0.0363026	-0.00502097
40.6492		-0.0112797	-0.0634779
40.649		-0.0262381	-0.087136
40.6489
40.6488		-0.0561549	-0.123578
40.6486		-0.0711133	-0.134186
40.6485
40.6483		-0.0966803	-0.155403
40.6482		-0.105114	-0.161662
40.6481		-0.111373	-0.163571
40.6479		-0.115456	-0.163305
40.6478
40.6476		-0.143198	-0.186697
40.6475		-0.151632	-0.192955
40.6474		-0.160066	-0.203564
40.6472		-0.166324	-0.209823
40.6471
40.6469		-0.185366	-0.220165
40.6468		-0.191625	-0.224249
40.6467
40.6465		-0.215017	-0.245466
40.6464		-0.223451	-0.2539
40.6462		-0.231884	-0.273208
40.6461		-0.235968	-0.283817
40.646		-0.0965068	-0.0965068
40.6458		-0.252835	-0.307209
40.6457		-0.254744	-0.304768
40.6455		-0.256653	-0.304502
40.6454		-0.258562	-0.302061
40.6453
40.6451		-0.255855	-0.297179
40.645		-0.255589	-0.296912
40.6448		-0.18355	-0.355369
40.6447		-0.252882	-0.29203
40.6446		-0.250441	-0.289589
40.6444		-0.250175	-0.289323
40.6443		-0.247734	-0.291232
40.6441		-0.199619	-0.317065
40.644		-0.238502	-0.292875
40.6439		-0.236061	-0.294784
40.6437		-0.235795	-0.294518
40.6436		-0.237704	-0.294252
40.6434		-0.228738	-0.335309
40.6433		-0.243696	-0.28502
40.6432		-0.241255	-0.284754
40.643		-0.238814	-0.282313
40.6429		-0.234198	-0.279872
40.6427		-0.246982	-0.338329
40.6426		-0.224966	-0.277165
40.6425		-0.218176	-0.272549
40.6423		-0.250533	-0.339705
40.6422		-0.202419	-0.258967
40.642		-0.197803	-0.258701
40.6419		-0.193187	-0.25626
40.6418		-0.195096	-0.260344
40.6416		-0.275302	-0.368824
40.6415	-0.141751	-0.214138	-0.288086
40.6413	-0.152408	-0.222572	-0.296519
40.6412	-0.165239	-0.23318	-0.304953
40.6411	-0.162846	-0.237264	-0.315561
40.6409		-0.273972	-0.376193
40.6408		-0.245432	-0.336779
40.6406		-0.245166	-0.338687
40.6405		-0.268824	-0.375395
40.6404	-0.170455	-0.262033	-0.359905
40.6402		-0.276991	-0.374863
40.6401		-0.285425	-0.391996
40.6399		-0.289509	-0.40043
40.6398	-0.182632	-0.260969	-0.341441
40.6397		-0.291151	-0.412947
40.6395		-0.28871	-0.417031
40.6394		-0.288444	-0.421115
40.6392		-0.303403	-0.438248
40.6391	-0.201115	-0.263988	-0.331411
40.639		-0.32462	-0.452941
40.6388		-0.324354	-0.44615
40.6387		-0.313213	-0.430659
40.6385		-0.310772	-0.421693
40.6384	-0.221774	-0.286582	-0.354005
40.6383		-0.286316	-0.395062
40.6381		-0.2817	-0.388271
40.638	-0.229819	-0.290133	-0.353206
40.6378		-0.265943	-0.37469
40.6377		-0.261327	-0.370074
40.6376		-0.254536	-0.363283
40.6374		-0.252095	-0.360842
40.6373	-0.230903	-0.295328	-0.364926
40.6371		-0.255913	-0.366834
40.637		-0.262172	-0.373093
40.6369		-0.270605	-0.383702
40.6367		-0.274689	-0.387785
40.6366	-0.247211	-0.315747	-0.391869
40.6364		-0.302431	-0.413352
40.6363	-0.201101	-0.30869	-0.419611
40.6362	-0.257431	-0.325823	-0.399771
40.636	-0.19849	-0.303808	-0.412554
40.6359	-0.198272	-0.297017	-0.403588
40.6357	-0.200229	-0.292401	-0.388098
40.6356	-0.20871	-0.29431	-0.385657
40.6355	-0.258515	-0.337542	-0.42019
40.6353	-0.225673	-0.311177	-0.400349
40.6352	-0.229805	-0.313086	-0.404433
40.635	-0.236112	-0.314995	-0.399817
40.6349	-0.238068	-0.316904	-0.401726
40.6348	-0.255249	-0.353611	-0.458008
40.6346	-0.226757	-0.316372	-0.409893
40.6345	-0.233064	-0.31828	-0.409627
40.6343	-0.25677	-0.354988	-0.459385
40.6342	-0.245677	-0.324273	-0.409095
40.6341	-0.254159	-0.328357	-0.411004
40.6339	-0.251765	-0.332441	-0.419438
40.6338	-0.249372	-0.332175	-0.421346
40.6336	-0.246979	-0.364532	-0.486328
40.6335	-0.225012	-0.322943	-0.427339
40.6334	-0.218269	-0.320502	-0.431423
40.6332	-0.211526	-0.320236	-0.437682
40.6331	-0.217832	-0.324319	-0.43959
40.6329	-0.241539	-0.354502	-0.474123
40.6328	-0.217396	-0.330312	-0.449933
40.6327	-0.219353	-0.332221	-0.451842
40.6325	-0.21696	-0.33413	-0.4581
40.6324	-0.216742	-0.333864	-0.460009
40.6322	-0.240448	-0.357522	-0.479318
40.6321	-0.216305	-0.339856	-0.472527
40.632	-0.213912	-0.341765	-0.478785
40.6318	-0.265892	-0.391522	-0.526368
40.6317	-0.206951	-0.334708	-0.471729
40.6315	-0.204558	-0.330092	-0.464938
40.6314	-0.202165	-0.327651	-0.460322
40.6313	-0.210646	-0.32956	-0.457881
40.6311	-0.3083	-0.457615	-0.616384
40.631	-0.221085	-0.333378	-0.452999
40.6308	-0.218691	-0.330937	-0.452733
40.6307	-0.209774	-0.328496	-0.452467
40.6306	-0.200856	-0.32388	-0.454375
40.6304	-0.363757	-0.523707	-0.689001
40.6303	-0.17432	-0.308123	-0.449493
40.6301	-0.171927	-0.307857	-0.449227
40.63	-0.397901	-0.555533	-0.723002
40.6299	-0.173666	-0.31385	-0.45957
40.6297	-0.175622	-0.315759	-0.463654
40.6296	-0.179754	-0.322017	-0.469912
40.6294	-0.181711	-0.323926	-0.473996
40.6293	-0.40986	-0.569427	-0.736896
40.6292	-0.183449	-0.327744	-0.482164
40.629	-0.185406	-0.329653	-0.484072
40.6289	-0.187363	-0.335911	-0.490331
40.6287	-0.18932	-0.339995	-0.49659
40.6286	-0.310897	-0.511548	-0.720341
40.6285	-0.193233	-0.354688	-0.526507
40.6283	-0.19519	-0.360946	-0.53494
40.6282	-0.268919	-0.465077	-0.667345
40.628	-0.201278	-0.375639	-0.560507
40.6279	-0.203235	-0.379722	-0.566766
40.6278	-0.203017	-0.385981	-0.5752
40.6276	-0.204974	-0.38789	-0.581458
40.6275	-0.217805	-0.387624	-0.565968
40.6273	-0.208887	-0.398232	-0.596151
40.6272	-0.217369	-0.404491	-0.600234
40.6271	-0.219325	-0.408575	-0.606493
40.6269	-0.232157	-0.419183	-0.614927
40.6268	-0.190615	-0.347145	-0.512439
40.6266	-0.242595	-0.427351	-0.620919
40.6265	-0.244552	-0.42926	-0.620653
40.6264	-0.231284	-0.420294	-0.616037
40.6262	-0.231066	-0.417853	-0.615771
40.6261	-0.1743	-0.33494	-0.502409
40.6259	-0.215405	-0.408621	-0.613064
40.6258	-0.213012	-0.408355	-0.614973
40.6257	-0.191044	-0.347191	-0.510311
40.6255	-0.221275	-0.416523	-0.620966
40.6254	-0.227582	-0.420606	-0.622875
40.6252	-0.236063	-0.42904	-0.629133
40.6251	-0.23802	-0.433124	-0.637567
40.625	-0.198653	-0.365435	-0.539429
40.6248	-0.239759	-0.441291	-0.652259
40.6247	-0.235191	-0.441025	-0.656343
40.6245	-0.221923	-0.43206	-0.651727
40.6244	-0.21518	-0.429619	-0.651461
40.6243	-0.197562	-0.379329	-0.570723
40.6241	-0.201694	-0.418212	-0.646579
40.624	-0.199301	-0.417946	-0.646313
40.6238	-0.199083	-0.387231	-0.585149
40.6237	-0.19234	-0.419588	-0.656655
40.6236	-0.192122	-0.423672	-0.665089
40.6234	-0.189728	-0.423406	-0.666998
40.6233	-0.18951	-0.42314	-0.668907
40.6231	-0.211041	-0.405475	-0.607743
40.623	-0.189074	-0.418258	-0.6575
40.6229	-0.191031	-0.417992	-0.652884
40.6227	-0.195162	-0.417726	-0.650443
40.6226	-0.199294	-0.419635	-0.648002
40.6224	-0.2317	-0.428068	-0.634686
40.6223	-0.205382	-0.414753	-0.63442
40.6222	-0.205164	-0.414487	-0.634154
40.622	-0.202771	-0.412046	-0.629538
40.6219	-0.202553	-0.41178	-0.629272
40.6217	-0.278457	-0.468062	-0.67033
40.6216	-0.199942	-0.409073	-0.626565
40.6215	-0.199723	-0.408806	-0.628474
40.6213	-0.284327	-0.482488	-0.691281
40.6212	-0.194937	-0.406099	-0.627942
40.621	-0.194719	-0.408008	-0.629851
40.6209	-0.194501	-0.407742	-0.63176
40.6208	-0.194283	-0.407476	-0.631493
40.6206	-0.268012	-0.494207	-0.731274
40.6205	-0.196021	-0.411294	-0.635311
40.6203	-0.200153	-0.413203	-0.639395
40.6202	-0.206459	-0.417286	-0.641304
40.6201	-0.210591	-0.42137	-0.645388
40.6199	-0.262571	-0.510276	-0.769092
40.6198	-0.223204	-0.433888	-0.653555
40.6196	-0.227336	-0.437971	-0.657639
40.6195	-0.266266	-0.526877	-0.796568
40.6194	-0.242124	-0.448314	-0.667981
40.6192	-0.246256	-0.452398	-0.66989
40.6191	-0.252562	-0.458656	-0.673974
40.6189	-0.256694	-0.46274	-0.678058
40.6188	-0.256476	-0.538596	-0.832212
40.6187	-0.269307	-0.473083	-0.6884
40.6185	-0.271264	-0.477166	-0.692484
40.6184	-0.277571	-0.483425	-0.700918
40.6182	-0.281702	-0.487509	-0.705001
40.6181	-0.255385	-0.554665	-0.863505
40.618	-0.292141	-0.500026	-0.719694
40.6178	-0.296272	-0.50411	-0.723778
40.6177	-0.256905	-0.560392	-0.873581
40.6175	-0.304536	-0.516627	-0.73847
40.6174	-0.308667	-0.520711	-0.742554
40.6173	-0.312799	-0.524795	-0.748812
40.6171	-0.314756	-0.528879	-0.752896
40.617	-0.260164	-0.559062	-0.867901
40.6168	-0.323019	-0.534871	-0.761064
40.6167	-0.324976	-0.538955	-0.762973
40.6166	-0.329107	-0.540864	-0.764881
40.6164	-0.331064	-0.542773	-0.764615
40.6163	-0.256898	-0.551207	-0.860046
40.6161	-0.339327	-0.546591	-0.766258
40.616	-0.341284	-0.548499	-0.765992
40.6159	-0.345416	-0.550408	-0.765726
40.6157	-0.349548	-0.552317	-0.76546
40.6156	-0.251458	-0.547701	-0.856541
40.6154	-0.364336	-0.55831	-0.764928
40.6153	-0.366292	-0.560219	-0.766837
40.6152	-0.248628	-0.544728	-0.853568
40.615	-0.381081	-0.568386	-0.770654
40.6149	-0.385212	-0.57247	-0.772563
40.6147	-0.391519	-0.576554	-0.776647
40.6146	-0.39565	-0.580638	-0.778556
40.6145	-0.256237	-0.541223	-0.839188
40.6143	-0.408264	-0.588805	-0.784548
40.6142	-0.41022	-0.592889	-0.788632
40.614	-0.416527	-0.599148	-0.794891
40.6139	-0.420659	-0.603231	-0.798975
40.6138	-0.28342	-0.539892	-0.811758
40.6136	-0.428922	-0.613574	-0.811492
40.6135	-0.433054	-0.617658	-0.813401
40.6133	-0.308865	-0.549969	-0.804435
40.6132	-0.447842	-0.628	-0.821568
40.6131	-0.454148	-0.632084	-0.823477
40.6129	-0.46263	-0.636168	-0.823211
40.6128	-0.471111	-0.640251	-0.822945
40.6126	-0.346922	-0.568213	-0.803105
40.6125	-0.488075	-0.646244	-0.818063
40.6124	-0.496556	-0.648153	-0.815622
40.6122	-0.502863	-0.650062	-0.811006
40.6121	-0.509169	-0.651971	-0.808565
40.6119	-0.374106	-0.577757	-0.79525
40.6118	-0.519607	-0.651438	-0.797158
40.6117	-0.523739	-0.653347	-0.796892
40.6115	-0.388676	-0.579134	-0.781402
40.6114	-0.529828	-0.652815	-0.789835
40.6112	-0.531784	-0.654724	-0.789569
40.6111	-0.531566	-0.652283	-0.789303
40.611	-0.531348	-0.654192	-0.789037
40.6108	-0.415859	-0.577803	-0.751797
40.6107	-0.535261	-0.65366	-0.78633
40.6105	-0.535043	-0.653394	-0.786064
40.6104	-0.537	-0.655302	-0.785798
40.6103	-0.538957	-0.655036	-0.785532
40.6101	-0.440867	-0.569948	-0.713493
40.61	-0.545045	-0.656679	-0.782825
40.6098	-0.544827	-0.656413	-0.782559
40.6097	-0.546784	-0.656147	-0.780118
40.6096	-0.546566	-0.655881	-0.779852
40.6094	-0.4724	-0.562093	-0.666489
40.6093	-0.546129	-0.653174	-0.77497
40.6091	-0.545911	-0.652908	-0.772529
40.609	-0.497844	-0.561295	-0.639592
40.6089	-0.54765	-0.650201	-0.767647
40.6087	-0.547431	-0.649935	-0.767381
40.6086	-0.547213	-0.649669	-0.76494
40.6084	-0.54917	-0.649402	-0.764674
40.6083	-0.522853	-0.55344	-0.601288
40.6082	-0.550909	-0.646695	-0.755442
40.608	-0.55069	-0.644254	-0.755176
40.6079	-0.552647	-0.643988	-0.75056
40.6077	-0.552429	-0.641547	-0.748119
40.6076	-0.497838	-0.52601	-0.569509
40.6075	-0.547643	-0.63449	-0.736712
40.6073	-0.54525	-0.632049	-0.734271
40.6072	-0.473259	-0.505638	-0.555661
40.607	-0.531764	-0.618468	-0.720689
40.6069	-0.527196	-0.613852	-0.718248
40.6068	-0.518278	-0.607061	-0.711457
40.6066	-0.51371	-0.602445	-0.706841
40.6065	-0.461293	-0.489083	-0.530406
40.6063	-0.498049	-0.586688	-0.691085
40.6062	-0.493481	-0.579897	-0.684294
40.6061	-0.486738	-0.570932	-0.673153
40.6059	-0.48217	-0.566316	-0.664187
40.6058	-0.449328	-0.479053	-0.526901
40.6056	-0.468684	-0.546209	-0.639731
40.6055	-0.464116	-0.539418	-0.630765
40.6054	-0.431274	-0.469555	-0.523928
40.6052	-0.45063	-0.521487	-0.608484
40.6051	-0.446062	-0.516871	-0.601693
40.6049	-0.439319	-0.507905	-0.590552
40.6048	-0.434751	-0.501114	-0.583761
40.6047	-0.404084	-0.44865	-0.509548
40.6045	-0.421265	-0.483183	-0.563655
40.6044	-0.414522	-0.478567	-0.559039
40.6042	-0.405604	-0.469601	-0.552248
40.6041	-0.401036	-0.464985	-0.547632
40.604	-0.381244	-0.43862	-0.512567
40.6038	-0.38755	-0.451403	-0.534051
40.6037	-0.382982	-0.448962	-0.529435
40.6035	-0.378414	-0.442172	-0.522644
40.6034	-0.376021	-0.437556	-0.515853
40.6033	-0.351879	-0.435115	-0.532986
40.6031	-0.366885	-0.426149	-0.500096
40.603	-0.366667	-0.421533	-0.49548
40.6028	-0.333825	-0.432141	-0.545238
40.6027	-0.361881	-0.412301	-0.479724
40.6026	-0.359487	-0.40986	-0.475108
40.6024	-0.359269	-0.405244	-0.466142
40.6023	-0.359051	-0.402803	-0.461526
40.6021	-0.30446	-0.419936	-0.550432
40.602	-0.354265	-0.393571	-0.447944
40.6019	-0.351872	-0.39113	-0.445503
40.6017	-0.349479	-0.386514	-0.440887
40.6016	-0.34926	-0.384073	-0.438446
40.6014	-0.294669	-0.399032	-0.523003
40.6013	-0.342299	-0.377016	-0.43139
40.6012	-0.342081	-0.37675	-0.428949
40.601	-0.29184	-0.385184	-0.49828
40.6009	-0.337295	-0.369693	-0.421892
40.6007	-0.337077	-0.369427	-0.419451
40.6006	-0.336859	-0.366986	-0.41701
40.6005	-0.33664	-0.36672	-0.414569
40.6003	-0.290749	-0.364279	-0.457801
40.6002	-0.338379	-0.366188	-0.409687
40.6	-0.338161	-0.365922	-0.409421
40.5999	-0.340118	-0.363481	-0.40698
40.5998	-0.339899	-0.36539	-0.406713
40.5996	-0.294008	-0.347724	-0.419497
40.5995	-0.341638	-0.362683	-0.401831
40.5993	-0.34142	-0.362417	-0.401565
40.5992	-0.341202	-0.359976	-0.399124
40.5991	-0.340983	-0.35971	-0.398858
40.5989	-0.301616	-0.342044	-0.398592
40.5988	-0.336197	-0.359177	-0.398326
40.5986	-0.333804	-0.358911	-0.400235
40.5985	-0.311837	-0.343421	-0.395619
40.5984	-0.326843	-0.354029	-0.399703
40.5982	-0.32445	-0.353763	-0.401612
40.5981	-0.322057	-0.351322	-0.401346
40.5979	-0.319664	-0.351056	-0.40108
40.5978	-0.33032	-0.357315	-0.402988
40.5977	-0.314877	-0.350524	-0.402722
40.5975	-0.312484	-0.348083	-0.404631
40.5974	-0.310091	-0.347817	-0.40654
40.5972	-0.307698	-0.347551	-0.406274
40.5971	-0.344454	-0.373384	-0.421232
40.597	-0.302912	-0.347019	-0.407917
40.5968	-0.300519	-0.344578	-0.409826
40.5967	-0.348149	-0.38346	-0.437834
40.5965	-0.295732	-0.344046	-0.411468
40.5964	-0.295514	-0.34378	-0.413377
40.5963	-0.295296	-0.343513	-0.413111
40.5961	-0.295078	-0.345422	-0.41502
40.596	-0.353583	-0.393005	-0.453903
40.5958	-0.292467	-0.347065	-0.421013
40.5957	-0.292248	-0.346799	-0.422921
40.5956	-0.29203	-0.348708	-0.42483
40.5954	-0.291812	-0.350617	-0.426739
40.5953	-0.361192	-0.400374	-0.456922
40.5951	-0.293551	-0.35226	-0.432732
40.595	-0.293332	-0.354168	-0.434641
40.5949	-0.362712	-0.399576	-0.458299
40.5947	-0.295071	-0.355811	-0.438458
40.5946	-0.297028	-0.35772	-0.440367
40.5944	-0.298985	-0.361804	-0.442276
40.5943	-0.300941	-0.363713	-0.444185
40.5942	-0.363796	-0.402595	-0.459143
40.594	-0.309205	-0.36753	-0.445828
40.5939	-0.313336	-0.369439	-0.445562
40.5937	-0.317468	-0.373523	-0.44747
40.5936	-0.3216	-0.375432	-0.449379
40.5935	-0.362705	-0.40344	-0.466513
40.5933	-0.334213	-0.383599	-0.453197
40.5932	-0.338344	-0.387683	-0.455106
40.593	-0.344651	-0.391767	-0.45919
40.5929	-0.346608	-0.393676	-0.461098
40.5928	-0.357264	-0.406459	-0.473882
40.5926	-0.350521	-0.397493	-0.467091
40.5925	-0.348128	-0.399402	-0.469
40.5923	-0.35661	-0.405661	-0.475259
40.5922	-0.347692	-0.401045	-0.472818
40.5921	-0.347474	-0.398604	-0.472552
40.5919	-0.342906	-0.396163	-0.470111
40.5918	-0.342687	-0.393722	-0.46767
40.5916	-0.362044	-0.399981	-0.456529
40.5915	-0.340076	-0.38449	-0.447563
40.5914	-0.342033	-0.379874	-0.440772
40.5912	-0.34399	-0.377433	-0.431806
40.5911	-0.343771	-0.374992	-0.425016
40.5909	-0.356603	-0.383426	-0.431274
40.5908	-0.34551	-0.37446	-0.424483
40.5907	-0.343117	-0.374194	-0.428567
40.5905	-0.340724	-0.369578	-0.417427
40.5904	-0.336156	-0.375837	-0.43891
40.5902	-0.333763	-0.377746	-0.442993
40.5901	-0.32702	-0.37748	-0.451427
40.59	-0.322452	-0.379388	-0.459861
40.5898	-0.302659	-0.344324	-0.405222
40.5897	-0.313316	-0.389731	-0.487603
40.5895	-0.308748	-0.39164	-0.496036
40.5894	-0.30418	-0.395724	-0.50882
40.5893	-0.299611	-0.395458	-0.512904
40.5891	-0.279819	-0.334294	-0.410416
40.589	-0.29265	-0.39275	-0.512371
40.5888	-0.290257	-0.392484	-0.516455
40.5887	-0.27264	-0.342195	-0.433542
40.5886	-0.283296	-0.394127	-0.524623
40.5884	-0.280903	-0.396036	-0.530881
40.5883	-0.276335	-0.402295	-0.552365
40.5881	-0.271767	-0.408553	-0.567323
40.588	-0.262849	-0.373488	-0.506159
40.5879	-0.262631	-0.43847	-0.638563
40.5877	-0.260238	-0.446904	-0.657872
40.5876	-0.25567	-0.455337	-0.67718
40.5874	-0.251102	-0.457246	-0.687788
40.5873	-0.274808	-0.428706	-0.604875
40.5872	-0.255015	-0.498038	-0.761204
40.587	-0.254797	-0.508646	-0.787037
40.5869	-0.254579	-0.52143	-0.81287
40.5867	-0.254361	-0.532038	-0.834353
40.5866	-0.31939	-0.490449	-0.684017
40.5865	-0.236525	-0.514107	-0.816422
40.5863	-0.231957	-0.509491	-0.807456
40.5862	-0.33831	-0.520099	-0.724542
40.586	-0.229346	-0.522008	-0.837373
40.5859	-0.224777	-0.532617	-0.863206
40.5858	-0.224559	-0.5541	-0.908613
		-0.108746	-0.108746
		-0.108746	-0.108746
		-0.108746	-0.108746
		-0.108746	-0.108746
		-0.108746	-0.108746
		-0.108746	-0.108746
		-0.108746	-0.108746
		-0.108746	-0.108746
		-0.108746	-0.108746
		-0.108746	-0.108746
		-0.108746	-0.108746
		-0.108746	-0.108746
		-0.108746	-0.108746
		-0.108746	-0.108746
		-0.108746	-0.108746
		-0.108746	-0.108746
		-0.108746	-0.108746
		-0.108746	-0.108746
		-0.108746	-0.108746
		-0.108746	-0.108746
		-0.108746	-0.108746
		-0.108746	-0.108746
		-0.108746	-0.108746
		-0.108746	-0.108746
		-0.108746	-0.108746
		-0.108746	-0.108746
		-0.108746	-0.108746
		-0.108746	-0.108746
		-0.108746	-0.108746
		-0.108746	-0.108746
		-0.108746	-0.108746
		-0.108746	-0.108746
		-0.108746	-0.108746
		-0.108746	-0.108746
		-0.108746	-0.108746
		-0.108746	-0.108746
		-0.108746	-0.108746
		-0.108746	-0.108746
		-0.108746	-0.108746
		-0.108746	-0.108746
		-0.108746	-0.108746
		-0.108746	-0.108746
		-0.108746	-0.108746
		-0.108746	-0.108746
		-0.108746	-0.108746
		-0.108746	-0.108746
		-0.108746	-0.108746
		-0.108746	-0.108746
		-0.108746	-0.108746
		-0.108746	-0.108746
		-0.108746	-0.108746
		-0.108746	-0.108746
		-0.108746	-0.108746
		-0.108746	-0.108746
		-0.108746	-0.108746
		-0.108746	-0.108746
		-0.108746	-0.108746
		-0.108746	-0.108746
		-0.108746	-0.108746
		-0.108746	-0.108746
		-0.108746	-0.108746
		-0.108746	-0.108746
		-0.108746	-0.108746
		-0.108746	-0.108746
		-0.108746	-0.108746
		-0.108746	-0.108746
		-0.108746	-0.108746
		-0.108746	-0.108746
		-0.108746	-0.108746
		-0.108746	-0.108746
		-0.108746	-0.108746
		-0.108746	-0.108746
		-0.108746	-0.108746
		-0.108746	-0.108746
		-0.108746	-0.108746
		-0.108746	-0.108746
		-0.108746	-0.108746
		-0.108746	-0.108746
		-0.108746	-0.108746
		-0.108746	-0.108746
		-0.108746	-0.108746
		-0.108746	-0.108746
		-0.108746	-0.108746
		-0.108746	-0.108746
		-0.108746	-0.108746
		-0.108746	-0.108746
		-0.108746	-0.108746
		-0.108746	-0.108746
		-0.108746	-0.108746
		-0.108746	-0.108746
		-0.108746	-0.108746
		-0.108746	-0.108746
		-0.108746	-0.108746
		-0.108746	-0.108746
		-0.108746	-0.108746
		-0.108746	-0.108746
		-0.108746	-0.108746
		-0.108746	-0.108746
		-0.108746	-0.108746
		-0.108746	-0.108746
		-0.108746	-0.108746
		-0.108746	-0.108746
		-0.108746	-0.108746
		-0.108746	-0.108746
		-0.108746	-0.108746
		-0.108746	-0.108746
		-0.108746	-0.108746
		-0.108746	-0.108746
		-0.108746	-0.108746
		-0.108746	-0.108746
		-0.108746	-0.108746
		-0.108746	-0.108746
		-0.108746	-0.108746
		-0.108746	-0.108746
		-0.108746	-0.108746
		-0.108746	-0.108746
		-0.108746	-0.108746
		-0.108746	-0.108746
		-0.108746	-0.108746
		-0.108746	-0.108746
		-0.108746	-0.108746
		-0.108746	-0.108746
		-0.108746	-0.108746
		-0.108746	-0.108746
		-0.108746	-0.108746
		-0.108746	-0.108746
		-0.108746	-0.108746
		-0.108746	-0.108746
		-0.108746	-0.108746
		-0.108746	-0.108746
		-0.108746	-0.108746
		-0.108746	-0.108746
		-0.108746	-0.108746
		-0.108746	-0.108746
		-0.108746	-0.108746
		-0.108746	-0.108746
		-0.108746	-0.108746
		-0.108746	-0.108746
		-0.108746	-0.108746
		-0.108746	-0.108746
		-0.108746	-0.108746
		-0.108746	-0.108746
		-0.108746	-0.108746
		-0.108746	-0.108746
		-0.108746	-0.108746
		-0.108746	-0.108746
		-0.108746	-0.108746
		-0.108746	-0.108746
		-0.108746	-0.108746
		-0.108746	-0.108746
		-0.108746	-0.108746
		-0.108746	-0.108746
		-0.108746	-0.108746
		-0.108746	-0.108746
		-0.108746	-0.108746
		-0.108746	-0.108746
		-0.108746	-0.108746
		-0.108746	-0.108746
		-0.108746	-0.108746
		-0.108746	-0.108746
		-0.108746	-0.108746
		-0.108746	-0.108746
		-0.108746	-0.108746
		-0.108746	-0.108746
		-0.108746	-0.108746
		-0.108746	-0.108746
		-0.108746	-0.108746
		-0.108746	-0.108746
		-0.108746	-0.108746
		-0.108746	-0.108746
		-0.108746	-0.108746
		-0.108746	-0.108746
		-0.108746	-0.108746
		-0.108746	-0.108746
		-0.108746	-0.108746
		-0.108746	-0.108746
		-0.108746	-0.108746
		-0.108746	-0.108746
		-0.108746	-0.108746
		-0.108746	-0.108746
		-0.108746	-0.108746
		-0.108746	-0.108746
		-0.108746	-0.108746
		-0.108746	-0.108746
		-0.108746	-0.108746
		-0.108746	-0.108746
		-0.108746	-0.108746
		-0.108746	-0.108746
		-0.108746	-0.108746
		-0.108746	-0.108746
		-0.108746	-0.108746
		-0.108746	-0.108746
		-0.108746	-0.108746
		-0.108746	-0.108746
		-0.108746	-0.108746
		-0.108746	-0.108746
		-0.108746	-0.108746
		-0.108746	-0.108746
		-0.108746	-0.108746
		-0.108746	-0.108746
		-0.108746	-0.108746
		-0.108746	-0.108746
		-0.108746	-0.108746
		-0.108746	-0.108746
		-0.108746	-0.108746
		-0.108746	-0.108746
		-0.108746	-0.108746
		-0.108746	-0.108746
		-0.108746	-0.108746
		-0.108746	-0.108746
		-0.108746	-0.108746
		-0.108746	-0.108746
		-0.108746	-0.108746
		-0.108746	-0.108746
		-0.108746	-0.108746
		-0.108746	-0.108746
		-0.108746	-0.108746
		-0.108746	-0.108746
		-0.108746	-0.108746
		-0.108746	-0.108746
		-0.108746	-0.108746
		-0.108746	-0.108746
		-0.108746	-0.108746
		-0.108746	-0.108746
		-0.108746	-0.108746
		-0.108746	-0.108746
		-0.108746	-0.108746
		-0.108746	-0.108746
		-0.108746	-0.108746
		-0.108746	-0.108746
		-0.108746	-0.108746
		-0.108746	-0.108746
		-0.108746	-0.108746
		-0.108746	-0.108746
		-0.108746	-0.108746
		-0.108746	-0.108746
		-0.108746	-0.108746
		-0.108746	-0.108746
		-0.108746	-0.108746
		-0.108746	-0.108746
		-0.108746	-0.108746
		-0.108746	-0.108746
		-0.108746	-0.108746
		-0.108746	-0.108746
		-0.108746	-0.108746
		-0.108746	-0.108746
		-0.108746	-0.108746
		-0.108746	-0.108746
		-0.108746	-0.108746
		-0.108746	-0.108746
		-0.108746	-0.108746
		-0.108746	-0.108746
		-0.108746	-0.108746
		-0.108746	-0.108746
		-0.108746	-0.108746
		-0.108746	-0.108746
		-0.108746	-0.108746
		-0.108746	-0.108746
		-0.108746	-0.108746
		-0.108746	-0.108746
		-0.108746	-0.108746
		-0.108746	-0.108746
		-0.108746	-0.108746
		-0.108746	-0.108746
		-0.108746	-0.108746
		-0.108746	-0.108746
		-0.108746	-0.108746
		-0.108746	-0.108746
