# Supplementary material for: An L-band interferometric synthetic aperture radar study on the Ganos section of the north Anatolian fault zone between 2007 and 2011: Evidence for along strike segmentation and creep in a shallow fault patch
Source: PLoS One. 2017 Sep 29;12(9):e0185422. doi: 10.1371/journal.pone.0185422 (PMC5621685; doi:10.1371/journal.pone.0185422)
Supplement: S2 Table — Surface displacement measured on the basis of the stacked profiles within boxe “B” in Fig 2. (XLSX) [file pone.0185422.s003.xlsx]

## Sheet: Feuil1
LAT (degrees)	MAX displacement values cm/yr	MEAN displacement values cm/yr	MIN displacement values cm/yr
40.7809	0.434834	0.20477	0.161968
40.7808	0.431049	0.199202	0.152832
40.7807	0.41478	0.188283	0.0545251
40.7806	0.425262	0.229084	0.0614406
40.7805	0.401859	0.177146	0.112942
40.7804	0.38559	0.169794	0.10024
40.7803	0.40499	0.230213	0.0946715
40.7802	0.376237	0.164007	0.0873195
40.7801	0.359968	0.158439	0.0799676
40.78	0.42217	0.242042	0.127902
40.7799	0.345264	0.154436	0.070614
40.7798	0.330778	0.150651	0.0614786
40.7797	0.4447	0.248522	0.139732
40.7796	0.328558	0.148431	0.0539085
40.7795	0.319423	0.146429	0.0501235
40.7794	0.442262	0.247867	0.147994
40.7793	0.311853	0.14956	0.0514705
40.7792	0.295584	0.151125	0.0548192
40.7791	0.445174	0.252563	0.136639
40.779	0.28623	0.156039	0.0633001
40.7789	0.273528	0.157604	0.0666488
40.7788	0.430252	0.251908	0.125284
40.7787	0.271308	0.158951	0.0715627
40.7786	0.27644	0.160517	0.073128
40.7785	0.422464	0.256604	0.153165
40.7784	0.281354	0.16543	0.0833922
40.7783	0.284703	0.168779	0.0956581
40.7782	0.421809	0.259516	0.156077
40.7781	0.287833	0.179043	0.11484
40.778	0.298316	0.184176	0.127106
40.7779	0.419371	0.260645	0.146505
40.7778	0.317497	0.190873	0.130236
40.7777	0.33333	0.194222	0.128234
40.7776	0.418717	0.259991	0.1405
40.7775	0.345378	0.199136	0.127798
40.7774	0.348726	0.202484	0.125796
40.7773	0.416279	0.253986	0.130929
40.7772	0.350073	0.210965	0.12001
40.7771	0.346288	0.216097	0.119792
40.777	0.406707	0.246198	0.126707
40.7769	0.361903	0.224578	0.122922
40.7768	0.379519	0.227927	0.129838
40.7767	0.391785	0.240193	0.124269
40.7766	0.402268	0.234624	0.138318
40.7765	0.419884	0.236189	0.143451
40.7764	0.407181	0.234188	0.118264
40.7763	0.437282	0.241103	0.146581
40.7762	0.437064	0.242669	0.146363
40.7761	0.429712	0.235317	0.124743
40.776	0.425927	0.235099	0.129876
40.7759	0.438192	0.245581	0.142142
40.7758	0.430841	0.245363	0.141923
40.7757	0.418138	0.229094	0.139922
40.7756	0.419704	0.24671	0.141487
40.7755	0.417702	0.244708	0.146619
40.7754	0.419267	0.228439	0.141051
40.7753	0.415482	0.244272	0.156883
40.7752	0.40813	0.245837	0.162016
40.7751	0.406129	0.234918	0.14753
40.775	0.391643	0.247184	0.174063
40.7749	0.378941	0.246966	0.175628
40.7748	0.410824	0.243181	0.146875
40.7747	0.36602	0.244746	0.178759
40.7746	0.360452	0.242745	0.183891
40.7745	0.413737	0.251444	0.142654
40.7744	0.360015	0.242308	0.179888
40.7743	0.361581	0.243874	0.177886
40.7742	0.388114	0.249006	0.138432
40.7741	0.377195	0.245221	0.17745
40.774	0.384111	0.245002	0.182582
40.7739	0.396377	0.248351	0.141345
40.7738	0.394375	0.244566	0.176795
40.7737	0.399507	0.244348	0.171227
40.7736	0.393939	0.24948	0.154958
40.7735	0.420472	0.245695	0.167224
40.7734	0.436305	0.245477	0.161655
40.7733	0.379017	0.247042	0.148953
40.7732	0.459053	0.246824	0.150518
40.7731	0.465969	0.248389	0.146733
40.773	0.367661	0.248171	0.139381
40.7729	0.478016	0.25152	0.140946
40.7728	0.476015	0.253085	0.133594
40.7727	0.356306	0.242166	0.113758
40.7726	0.484496	0.257999	0.115324
40.7725	0.486061	0.261348	0.106188
40.7724	0.348518	0.229027	0.104187
40.7723	0.501676	0.264478	0.102185
40.7722	0.505024	0.266043	0.10375
40.7721	0.324679	0.219456	0.108882
40.772	0.515288	0.270957	0.106881
40.7719	0.520421	0.268956	0.108446
40.7718	0.30619	0.209884	0.101094
40.7717	0.478965	0.263169	0.106226
40.7716	0.493014	0.264734	0.100658
40.7715	0.293051	0.209229	0.0968727
40.7714	0.497928	0.264298	0.0948711
40.7713	0.506627	0.267647	0.0964364
40.7712	0.303097	0.208575	0.0980016
40.7711	0.525809	0.268994	0.10135
40.771	0.545209	0.270559	0.106482
40.7709	0.293525	0.200787	0.108048
40.7708	0.555473	0.268339	0.111396
40.7707	0.574872	0.268121	0.114745
40.7706	0.287521	0.205482	0.0949091
40.7705	0.549468	0.264118	0.112525
40.7704	0.449377	0.254982	0.106957
40.7703	0.302917	0.211962	0.0871208
40.7702	0.409705	0.247412	0.0993867
40.7701	0.384519	0.243627	0.0938182
40.77	0.332581	0.218441	0.0793325
40.7699	0.385866	0.239624	0.0880315
40.7698	0.390998	0.237622	0.0842464
40.7697	0.356894	0.223137	0.0840283
40.7696	0.386995	0.233619	0.0784598
40.7695	0.377859	0.231617	0.0782416
40.7694	0.370507	0.227832	0.106558
40.7693	0.363156	0.227614	0.084939
40.7692	0.355804	0.225613	0.093638
40.7691	0.393038	0.234312	0.127305
40.769	0.344667	0.219826	0.107469
40.7689	0.342665	0.217824	0.112601
40.7688	0.428052	0.242574	0.139135
40.7687	0.338662	0.215604	0.121082
40.7686	0.329526	0.215386	0.126214
40.7685	0.441665	0.24727	0.152748
40.7684	0.318389	0.21495	0.127561
40.7683	0.316388	0.214732	0.13091
40.7682	0.455278	0.248399	0.152093
40.7681	0.307034	0.212512	0.139391
40.768	0.306816	0.214077	0.14274
40.7679	0.479591	0.245961	0.147872
40.7678	0.293896	0.211857	0.142303
40.7677	0.297244	0.213423	0.138518
40.7676	0.500338	0.241739	0.13295
40.7675	0.287891	0.212986	0.136298
40.7674	0.294806	0.214551	0.139647
40.7673	0.499684	0.232168	0.123378
40.7672	0.301504	0.215899	0.148128
40.7671	0.31377	0.219247	0.155043
40.767	0.506163	0.224379	0.133424
40.7669	0.347219	0.225945	0.149257
40.7668	0.350567	0.22751	0.145472
40.7667	0.53226	0.221941	0.13812
40.7666	0.555226	0.221723	0.137902
40.7665	0.344562	0.230422	0.137683
40.7664	0.335427	0.230204	0.132115
40.7663	0.315591	0.199667	0.156865
40.7662	0.338557	0.231551	0.120978
40.7661	0.338339	0.231333	0.118976
40.766	0.332771	0.200796	0.14551
40.7659	0.345037	0.230897	0.120323
40.7658	0.355519	0.232462	0.112971
40.7657	0.353518	0.189441	0.130588
40.7656	0.351516	0.230242	0.101834
40.7655	0.345947	0.230024	0.0944825
40.7654	0.381398	0.183436	0.117449
40.7653	0.338377	0.227804	0.0904792
40.7652	0.345293	0.225802	0.0920445
40.7651	0.425329	0.182782	0.118578
40.765	0.337723	0.225366	0.095175
40.7649	0.341071	0.223364	0.0949568
40.7648	0.462127	0.183911	0.101872
40.7647	0.342419	0.221145	0.0945204
40.7646	0.347551	0.220926	0.0907354
40.7645	0.479307	0.181473	0.0887338
40.7644	0.339981	0.218707	0.0849487
40.7643	0.332629	0.216705	0.0847305
40.7642	0.505404	0.180818	0.0916461
40.7641	0.319708	0.212702	0.0842942
40.764	0.32484	0.2107	0.0858594
40.7639	0.526151	0.192648	0.092775
40.7638	0.333321	0.204913	0.0889899
40.7637	0.334886	0.201128	0.0923386
40.7636	0.530847	0.202694	0.0921204
40.7635	0.338017	0.195342	0.099036
40.7634	0.339582	0.19334	0.105952
40.7633	0.526625	0.209173	0.0825487
40.7632	0.339146	0.189337	0.110866
40.7631	0.342494	0.185552	0.108864
40.763	0.51527	0.215652	0.0818942
40.7629	0.333141	0.181549	0.106644
40.7628	0.332923	0.179547	0.102859
40.7627	0.505698	0.214998	0.083023
40.7626	0.316435	0.177327	0.0952889
40.7625	0.316217	0.177109	0.0915039
40.7624	0.496126	0.216126	0.0877188
40.7623	0.315781	0.176673	0.0946344
40.7622	0.322696	0.178238	0.0944162
40.7621	0.477638	0.227956	0.103115
40.762	0.329394	0.179585	0.0957633
40.7619	0.34166	0.182934	0.100895
40.7618	0.457365	0.232652	0.0953269
40.7617	0.351924	0.187848	0.102243
40.7616	0.36419	0.19298	0.109158
40.7615	0.426392	0.237348	0.0928889
40.7614	0.372671	0.199677	0.117639
40.7613	0.38672	0.204809	0.122771
40.7612	0.397203	0.24026	0.113636
40.7611	0.395201	0.21329	0.133035
40.761	0.407467	0.220206	0.145301
40.7609	0.369796	0.243172	0.134382
40.7608	0.423081	0.228687	0.141298
40.7607	0.437131	0.237386	0.142863
40.7606	0.33704	0.242518	0.124811
40.7605	0.456312	0.24765	0.154911
40.7604	0.472145	0.254565	0.170744
40.7603	0.323901	0.24008	0.12594
40.7602	0.485976	0.263046	0.188142
40.7601	0.498242	0.269962	0.200408
40.76	0.337514	0.246559	0.157387
40.7599	0.51029	0.278443	0.214239
40.7598	0.522556	0.283575	0.219371
40.7597	0.351127	0.254822	0.192401
40.7596	0.53282	0.290272	0.226068
40.7595	0.536169	0.295404	0.229417
40.7594	0.341556	0.259517	0.207798
40.7593	0.537516	0.298535	0.228981
40.7592	0.537298	0.301883	0.232329
40.7591	0.337334	0.257079	0.223194
40.759	0.531511	0.305014	0.24081
40.7589	0.525942	0.308363	0.249509
40.7588	0.324195	0.256425	0.245724
40.7587	0.511238	0.30971	0.247289
40.7586	0.502103	0.309492	0.247071
40.7585	0.30214	0.257554	0.252203
40.7584	0.49275	0.309055	0.250202
40.7583	0.488964	0.308837	0.251767
40.7582	0.328237	0.262249	0.255116
40.7581	0.479611	0.306617	0.253114
40.758	0.475826	0.306399	0.254679
40.7579	0.357901	0.258028	0.240194
40.7578	0.471823	0.305963	0.256026
40.7577	0.464471	0.305745	0.250458
40.7576	0.37508	0.25024	0.202087
40.7575	0.447983	0.303525	0.248238
40.7574	0.429931	0.303307	0.249803
40.7573	0.369076	0.253152	0.228184
40.7572	0.40631	0.301087	0.254717
40.7571	0.390041	0.299085	0.254499
40.757	0.363071	0.259631	0.252498
40.7569	0.362853	0.259413	0.252279
40.7568	0.389386	0.296647	0.244927
40.7567	0.392735	0.294646	0.237575
40.7566	0.356848	0.251625	0.22309
40.7565	0.401216	0.292426	0.235356
40.7564	0.406348	0.290424	0.236921
40.7563	0.347276	0.236703	0.202817
40.7562	0.414828	0.288204	0.234701
40.7561	0.416394	0.284419	0.229133
40.756	0.318086	0.230698	0.191462
40.7559	0.419524	0.282199	0.226913
40.7558	0.419306	0.280198	0.226695
40.7557	0.299597	0.22826	0.172973
40.7556	0.420653	0.277978	0.217341
40.7555	0.420435	0.274193	0.209989
40.7554	0.309644	0.224038	0.168752
40.7553	0.427132	0.271973	0.198852
40.7552	0.430481	0.269972	0.1915
40.7551	0.31969	0.212683	0.171664
40.755	0.440745	0.267752	0.180363
40.7549	0.440527	0.26575	0.173011
40.7548	0.324385	0.199545	0.160309
40.7547	0.441874	0.267097	0.167225
40.7546	0.441656	0.266879	0.167006
40.7545	0.321947	0.195323	0.163221
40.7544	0.44122	0.268226	0.16122
40.7543	0.441002	0.269791	0.159218
40.7542	0.315943	0.194669	0.162567
40.7541	0.436998	0.272922	0.162349
40.754	0.43678	0.276271	0.16213
40.7539	0.322422	0.194014	0.161912
40.7538	0.432777	0.277618	0.161694
40.7537	0.430775	0.279183	0.161476
40.7536	0.332468	0.196926	0.138073
40.7535	0.423205	0.28053	0.159256
40.7534	0.41942	0.282095	0.159038
40.7533	0.344297	0.201622	0.124934
40.7532	0.41185	0.285226	0.167519
40.7531	0.408065	0.286791	0.172651
40.753	0.359694	0.211668	0.122496
40.7529	0.404062	0.288138	0.181132
40.7528	0.405627	0.28792	0.186264
40.7527	0.367956	0.218148	0.107574
40.7526	0.405191	0.287483	0.184044
40.7525	0.401405	0.287265	0.180259
40.7524	0.370869	0.22106	0.0926522
40.7523	0.397402	0.285046	0.172689
40.7522	0.393617	0.283044	0.16177
40.7521	0.379131	0.225756	0.0759467
40.752	0.396748	0.277257	0.147066
40.7519	0.398313	0.273472	0.134364
40.7518	0.390961	0.234018	0.0717253
40.7517	0.396093	0.267685	0.12501
40.7516	0.394091	0.2639	0.123009
40.7515	0.395657	0.238714	0.0835548
40.7514	0.390088	0.258114	0.124356
40.7513	0.388087	0.252545	0.124138
40.7512	0.398569	0.241626	0.106085
40.7511	0.3823	0.246759	0.120134
40.751	0.374948	0.24119	0.112782
40.7509	0.408615	0.242755	0.110781
40.7508	0.372728	0.235403	0.101645
40.7507	0.37251	0.231618	0.0942935
40.7506	0.425795	0.243884	0.0994256
40.7505	0.377424	0.229398	0.0849399
40.7504	0.382556	0.225613	0.077588
40.7503	0.430491	0.245013	0.0934207
40.7502	0.385687	0.223394	0.0682344
40.7501	0.389035	0.221392	0.0680162
40.75	0.43162	0.237225	0.0820655
40.7499	0.395733	0.220956	0.0711467
40.7498	0.397298	0.220737	0.0780623
40.7497	0.420265	0.224086	0.0707104
40.7496	0.398645	0.222085	0.0883266
40.7495	0.396643	0.220083	0.098809
40.7494	0.407126	0.218081	0.0771896
40.7493	0.39264	0.22143	0.100156
40.7492	0.388855	0.219428	0.096371
40.7491	0.402904	0.220994	0.092586
40.749	0.384852	0.218992	0.0923678
40.7489	0.381067	0.21699	0.0903662
40.7488	0.395116	0.223906	0.118683
40.7487	0.378847	0.216554	0.0827961
40.7486	0.373279	0.216336	0.0754441
40.7485	0.390895	0.228602	0.146564
40.7484	0.363925	0.214116	0.0696574
40.7483	0.35479	0.212114	0.0676558
40.7482	0.381323	0.227947	0.154826
40.7481	0.349003	0.209895	0.0707863
40.748	0.345218	0.209676	0.074135
40.7479	0.386019	0.234426	0.161305
40.7478	0.346565	0.207457	0.0843993
40.7477	0.344563	0.205455	0.0930983
40.7476	0.388931	0.235555	0.169568
40.7475	0.386929	0.235337	0.172917
40.7474	0.345692	0.203017	0.115628
40.7473	0.33834	0.202799	0.124328
40.7472	0.377358	0.238249	0.182963
40.7471	0.334337	0.202362	0.141726
40.747	0.326985	0.202144	0.146858
40.7469	0.362436	0.234028	0.166257
40.7468	0.328332	0.201708	0.139288
40.7467	0.324547	0.20149	0.137286
40.7466	0.354647	0.23159	0.158469
40.7465	0.322327	0.202837	0.138633
40.7464	0.316759	0.202619	0.134848
40.7463	0.35756	0.239853	0.182783
40.7462	0.312756	0.202182	0.121928
40.7461	0.307187	0.201964	0.119926
40.746	0.371173	0.244548	0.199962
40.7459	0.308534	0.201528	0.114139
40.7458	0.306532	0.20131	0.113921
40.7457	0.374085	0.243894	0.206442
40.7456	0.31323	0.200873	0.120618
40.7455	0.314795	0.200655	0.127534
40.7454	0.380564	0.241456	0.204004
40.7453	0.321493	0.200219	0.143149
40.7452	0.323058	0.2	0.151848
40.7451	0.381693	0.237235	0.189082
40.745	0.329755	0.199564	0.151411
40.7449	0.33132	0.197562	0.151193
40.7448	0.375688	0.229446	0.172376
40.7447	0.334451	0.197126	0.154324
40.7446	0.332449	0.195124	0.155889
40.7445	0.360766	0.219874	0.161021
40.7444	0.33023	0.194688	0.160803
40.7443	0.321094	0.192687	0.164151
40.7442	0.349411	0.21922	0.163933
40.7441	0.315307	0.19225	0.154798
40.744	0.311522	0.192032	0.151013
40.7439	0.330922	0.220349	0.165062
40.7438	0.31822	0.191596	0.15236
40.7437	0.318002	0.191377	0.157492
40.7436	0.319567	0.214344	0.159057
40.7435	0.324699	0.190941	0.160623
40.7434	0.322697	0.190723	0.160404
40.7433	0.315345	0.210123	0.16197
40.7432	0.325828	0.19207	0.158185
40.7431	0.323826	0.193635	0.156183
40.743	0.312907	0.205901	0.155965
40.7429	0.325173	0.194982	0.155747
40.7428	0.323172	0.196548	0.155528
40.7427	0.303336	0.205247	0.151743
40.7426	0.322735	0.197895	0.151525
40.7425	0.317167	0.19946	0.149524
40.7424	0.299114	0.204592	0.147522
40.7423	0.314947	0.200807	0.143737
40.7422	0.309379	0.200589	0.139952
40.7421	0.29846	0.198587	0.139734
40.742	0.310726	0.201936	0.132382
40.7419	0.308724	0.201718	0.13038
40.7418	0.292455	0.192582	0.131945
40.7417	0.315421	0.203065	0.131727
40.7416	0.316987	0.202847	0.135076
40.7415	0.2918	0.188361	0.131291
40.7414	0.321901	0.204194	0.138206
40.7413	0.323466	0.203975	0.136205
40.7412	0.29828	0.18949	0.134203
40.7411	0.335514	0.205323	0.132202
40.741	0.338862	0.205104	0.128416
40.7409	0.306542	0.187052	0.126415
40.7408	0.352693	0.204668	0.129764
40.7407	0.354259	0.20445	0.134896
40.7406	0.309455	0.18283	0.111493
40.7405	0.36274	0.205797	0.125542
40.7404	0.364305	0.205579	0.11819
40.7403	0.3088	0.183959	0.121539
40.7402	0.369219	0.206926	0.11062
40.7401	0.370784	0.206708	0.110402
40.74	0.302795	0.188655	0.136935
40.7399	0.373915	0.208055	0.113532
40.7398	0.373696	0.20962	0.118665
40.7397	0.293223	0.191567	0.136281
40.7396	0.380394	0.210967	0.123578
40.7395	0.381959	0.210749	0.125144
40.7394	0.296136	0.190913	0.14276
40.7393	0.394007	0.212096	0.12114
40.7392	0.395572	0.211878	0.115572
40.7391	0.302615	0.184908	0.118921
40.739	0.409403	0.215008	0.118702
40.7389	0.410968	0.21479	0.127402
40.7388	0.30196	0.184253	0.109349
40.7387	0.417666	0.217921	0.141233
40.7386	0.417448	0.219486	0.155282
40.7385	0.299522	0.183599	0.112261
40.7384	0.420578	0.222616	0.160196
40.7383	0.42036	0.224182	0.156411
40.7382	0.291734	0.181161	0.11339
40.7381	0.42349	0.225529	0.154191
40.738	0.425056	0.22531	0.155756
40.7379	0.287513	0.178723	0.116302
40.7378	0.289078	0.180288	0.117868
40.7377	0.431535	0.228223	0.162236
40.7376	0.434884	0.228005	0.163801
40.7375	0.293774	0.179634	0.106513
40.7374	0.436231	0.229352	0.163364
40.7373	0.434229	0.22735	0.163146
40.7372	0.302036	0.175412	0.0915905
40.7371	0.432009	0.228697	0.166277
40.737	0.430008	0.226696	0.167842
40.7369	0.306732	0.167624	0.074885
40.7368	0.427788	0.226259	0.169189
40.7367	0.422219	0.224258	0.170754
40.7366	0.322129	0.159836	0.0546126
40.7365	0.418216	0.222038	0.172101
40.7364	0.409081	0.218253	0.173667
40.7363	0.333958	0.155614	0.0343402
40.7362	0.399727	0.214249	0.17323
40.7361	0.388808	0.208681	0.171229
40.736	0.340437	0.153176	0.0372526
40.7359	0.383022	0.204678	0.170792
40.7358	0.373886	0.199109	0.159874
40.7357	0.345133	0.154305	0.0455152
40.7356	0.371666	0.193323	0.143386
40.7355	0.364315	0.187754	0.132467
40.7354	0.351612	0.15365	0.0234594
40.7353	0.360311	0.181967	0.117764
40.7352	0.354743	0.176399	0.110412
40.7351	0.359875	0.147646	0.00853735
40.735	0.352523	0.172396	0.102841
40.7349	0.345171	0.168611	0.10084
40.7348	0.375271	0.145208	-0.00103439
40.7347	0.342951	0.164607	0.102187
40.7346	0.337383	0.159039	0.103752
40.7345	0.394235	0.146337	0.00366138
40.7344	0.335163	0.156819	0.105099
40.7343	0.329594	0.153034	0.104881
40.7342	0.404281	0.140332	0.00835715
40.7341	0.327375	0.149031	0.106228
40.734	0.32359	0.145246	0.104227
40.7339	0.408976	0.13611	0.00235229
40.7338	0.323153	0.143026	0.0930895
40.7337	0.317585	0.137457	0.0857376
40.7336	0.411889	0.130105	-0.00186914
40.7335	0.313581	0.135238	0.0781675
40.7334	0.308013	0.129669	0.0743824
40.7333	0.416585	0.125884	0.0010432
40.7332	0.305793	0.127449	0.0721626
40.7331	0.298441	0.123664	0.0719444
40.733	0.41593	0.125229	0.00395553
40.7329	0.296221	0.119661	0.0679412
40.7328	0.290653	0.115876	0.0623727
40.7327	0.404575	0.119225	0.00508442
40.7326	0.290217	0.111873	0.0512357
40.7325	0.284648	0.108088	0.0403169
40.7324	0.391436	0.111436	-0.00983764
40.7323	0.282428	0.104084	0.0291798
40.7322	0.273293	0.100299	0.0253948
40.7321	0.378298	0.100081	-0.0140591
40.732	0.272857	0.0980794	0.0249584
40.7319	0.265505	0.0925109	0.0300906
40.7318	0.361592	0.0922928	-0.0111467
40.7317	0.268635	0.0885077	0.0243039
40.7316	0.263067	0.0847226	0.0169519
40.7315	0.34667	0.082721	-0.0225019
40.7314	0.260847	0.0807194	0.00759838
40.7313	0.255278	0.0751509	0.00202988
40.7312	0.338882	0.0713658	-0.0338571
40.7311	0.258409	0.0711477	-0.0037568
40.731	0.254624	0.0655792	-0.00754186
40.7309	0.331093	0.0635775	-0.039862
40.7308	0.254187	0.0615759	-0.00976167
40.7307	0.246835	0.0560074	-0.0117633
40.7306	0.325089	0.0575727	-0.0512171
40.7305	0.241049	0.0520042	-0.0229003
40.7304	0.23013	0.0482191	-0.0231185
40.7303	0.3173	0.0462175	-0.0625723
40.7302	0.226127	0.0424324	-0.019988
40.7301	0.220558	0.0386474	-0.0291233
40.73	0.307729	0.0348623	-0.0650103
40.7299	0.218338	0.0346441	-0.0402603
40.7298	0.214553	0.0308591	-0.042262
40.7297	0.29459	0.0252906	-0.0941999
40.7296	0.212334	0.0268558	-0.0480486
40.7295	0.206765	0.0230708	-0.0554006
40.7294	0.288585	0.0157188	-0.109122
40.7293	0.200978	0.0172841	-0.0629707
40.7292	0.193626	0.013499	-0.075673
40.7291	0.279013	0.0114974	-0.11156
40.729	0.189623	0.00949577	-0.0921603
40.7289	0.184055	0.00392727	-0.101296
40.7288	0.269442	0.00727597	-0.106864
40.7287	0.181835	-7.59699e-05	-0.108866
40.7286	0.174483	-0.00564447	-0.110867
40.7285	0.25987	0.00127111	-0.105735
40.7284	0.259652	-0.000730515	-0.107737
40.7283	0.166695	-0.0116493	-0.113305
40.7282	0.159343	-0.0154344	-0.11174
40.7281	0.25008	-0.0031685	-0.106608
40.728	0.146422	-0.0194376	-0.10861
40.7279	0.13372	-0.0232227	-0.107044
40.7278	0.238725	-0.00382305	-0.101912
40.7277	0.119016	-0.0272259	-0.109264
40.7276	0.106314	-0.0327944	-0.109482
40.7275	0.230936	-0.00982791	-0.116834
40.7274	0.0951768	-0.0367977	-0.106352
40.7273	0.0824746	-0.0405827	-0.104787
40.7272	0.230282	-0.0158328	-0.129973
40.7271	0.0695541	-0.044586	-0.103439
40.727	0.0586353	-0.048371	-0.105441
40.7269	0.22071	-0.0182708	-0.11636
40.7268	0.0564155	-0.0523743	-0.107661
40.7267	0.0472801	-0.0561594	-0.107879
40.7266	0.214705	-0.0207087	-0.108097
40.7265	0.0414935	-0.0601626	-0.110099
40.7264	0.0323581	-0.0621642	-0.110317
40.7263	0.210484	-0.0249302	-0.117669
40.7262	0.0265714	-0.064384	-0.10897
40.7261	0.0227863	-0.0663856	-0.112755
40.726	0.204479	-0.0345019	-0.130808
40.7259	0.0205665	-0.0686054	-0.113191
40.7258	0.0185649	-0.0688236	-0.115193
40.7257	0.196691	-0.0458571	-0.142163
40.7256	0.0145617	-0.06926	-0.124547
40.7255	0.0143435	-0.0694782	-0.130115
40.7254	0.192469	-0.0554288	-0.148168
40.7253	0.0121237	-0.0699145	-0.134118
40.7252	0.00655518	-0.0701327	-0.132553
40.7251	0.188248	-0.0685675	-0.164873
40.725	-0.00636526	-0.0687856	-0.125856
40.7249	-0.00301656	-0.0690038	-0.122507
40.7248	0.171542	-0.0799226	-0.179795
40.7247	-0.00166948	-0.0694402	-0.119376
40.7246	-0.000104227	-0.0696584	-0.124945
40.7245	0.160187	-0.0877109	-0.184017
40.7244	0.00124285	-0.0700947	-0.128948
40.7243	0.00280811	-0.0685295	-0.13095
40.7242	0.152399	-0.0937158	-0.191805
40.7241	-0.00119514	-0.0671824	-0.134953
40.724	0.000370122	-0.0656171	-0.138738
40.7239	0.13926	-0.101504	-0.188893
40.7238	0.00528408	-0.0642701	-0.144525
40.7237	0.00684933	-0.0627048	-0.14831
40.7236	0.115421	-0.107509	-0.196681
40.7235	0.0135467	-0.0631412	-0.152313
40.7234	0.0204623	-0.0633594	-0.161449
40.7233	0.0826645	-0.11173	-0.204469
40.7232	0.0235928	-0.0655792	-0.172586
40.7231	0.0215912	-0.0675808	-0.176371
40.723	0.0552584	-0.115952	-0.224742
40.7229	0.017588	-0.071584	-0.176807
40.7228	0.0209367	-0.0753691	-0.175242
40.7227	0.0314191	-0.120173	-0.252148
40.7226	0.0258506	-0.0793723	-0.182812
40.7225	0.0256324	-0.0831574	-0.186597
40.7224	0.0182805	-0.122611	-0.275987
40.7223	0.0376801	-0.0889441	-0.188817
40.7222	0.0392454	-0.0945126	-0.192602
40.7221	0.0176259	-0.121482	-0.298043
40.722	0.0530765	-0.100299	-0.200172
40.7219	0.0492915	-0.104084	-0.203957
40.7218	0.0080542	-0.116787	-0.309398
40.7217	0.0488551	-0.109871	-0.216877
40.7216	0.0415032	-0.113656	-0.226013
40.7215	0.00561621	-0.112091	-0.306486
40.7214	0.0428503	-0.117659	-0.23715
40.7213	0.0354983	-0.121444	-0.242718
40.7212	-0.0110893	-0.114529	-0.303573
40.7211	0.0421957	-0.121881	-0.246721
40.721	0.0348438	-0.123882	-0.245156
40.7209	-0.0188776	-0.115183	-0.293527
40.7208	0.0361909	-0.124319	-0.236675
40.7207	0.025272	-0.124537	-0.22976
40.7206	-0.0159653	-0.110488	-0.26743
40.7205	0.0266191	-0.124973	-0.219496
40.7204	0.0210506	-0.123408	-0.210797
40.7203	-0.0148364	-0.109359	-0.246683
40.7202	0.0259646	-0.120277	-0.196965
40.7201	0.0239629	-0.118712	-0.198967
40.72	-0.011924	-0.106446	-0.22237
40.7199	0.0288769	-0.115582	-0.20297
40.7198	0.0233084	-0.114016	-0.199622
40.7197	-9.44991e-05	-0.105317	-0.215891
40.7196	0.0246555	-0.109102	-0.187574
40.7195	0.0208704	-0.107537	-0.193142
40.7194	0.00103439	-0.100622	-0.205845
40.7193	0.0275678	-0.104407	-0.200712
40.7192	0.0309165	-0.102841	-0.208064
40.7191	0.0110805	-0.0977093	-0.186881
40.719	0.0144292	-0.0979275	-0.185316
40.7189	0.0516632	-0.0981457	-0.226553
40.7188	0.0639291	-0.100147	-0.237472
40.7187	0.0102078	-0.102149	-0.185971
40.7186	0.0706265	-0.0988002	-0.253959
40.7185	0.0704083	-0.100802	-0.264878
40.7184	0.00598633	-0.102803	-0.200893
40.7183	0.0753223	-0.0994548	-0.276015
40.7182	0.0822379	-0.101456	-0.285151
40.7181	-0.00536885	-0.105241	-0.219382
40.718	0.0942856	-0.100109	-0.299855
40.7179	0.0994177	-0.102111	-0.310773
40.7178	-0.00423995	-0.107679	-0.23252
40.7177	0.104332	-0.100764	-0.31656
40.7176	0.10768	-0.102765	-0.316778
40.7175	0.00758958	-0.108334	-0.240309
40.7174	0.101894	-0.101418	-0.315431
40.7173	0.0927583	-0.10342	-0.313866
40.7172	0.00515159	-0.110772	-0.251664
40.7171	0.0869716	-0.10029	-0.312519
40.717	0.0831866	-0.102291	-0.310954
40.7169	0.000930168	-0.11321	-0.271936
40.7168	0.0827502	-0.100944	-0.302473
40.7167	0.0736148	-0.101162	-0.302691
40.7166	0.0145431	-0.115648	-0.290425
40.7165	0.0499937	-0.0998152	-0.301344
40.7164	0.0390749	-0.100033	-0.292645
40.7163	0.0103217	-0.127003	-0.29643
40.7162	0.0297214	-0.0986863	-0.268113
40.7161	0.0241529	-0.0989045	-0.250497
40.716	0.000749971	-0.127658	-0.302435
40.7159	0.0130159	-0.0975574	-0.227748
40.7158	0.000313607	-0.0977756	-0.2244
40.7157	0.00901262	-0.126529	-0.312006
40.7156	-0.021524	-0.0982119	-0.217702
40.7155	-0.0342263	-0.0984301	-0.20722
40.7154	0.0154918	-0.123616	-0.312661
40.7153	-0.040013	-0.0988665	-0.196956
40.7152	-0.0473649	-0.102652	-0.204308
40.7151	0.0148373	-0.126054	-0.324016
40.715	-0.0585019	-0.104871	-0.211878
40.7149	-0.0587201	-0.108656	-0.215663
40.7148	0.0391509	-0.128492	-0.333588
40.7147	-0.0538061	-0.11266	-0.225016
40.7146	-0.048674	-0.114661	-0.230585
40.7145	0.0616811	-0.132714	-0.35386
40.7144	-0.0508938	-0.120448	-0.238155
40.7143	-0.0564623	-0.124233	-0.24194
40.7142	0.0610265	-0.135152	-0.374133
40.7141	-0.0586821	-0.128236	-0.247727
40.714	-0.0571169	-0.130238	-0.253295
40.7139	0.0746395	-0.14294	-0.389055
40.7138	-0.0504195	-0.130674	-0.262649
40.7137	-0.0452873	-0.132676	-0.271784
40.7136	0.086469	-0.145378	-0.384359
40.7135	-0.0457237	-0.133112	-0.284705
40.7134	-0.0459419	-0.13333	-0.292057
40.7133	0.0982986	-0.140682	-0.37788
40.7132	-0.0463782	-0.133767	-0.299627
40.7131	-0.0483798	-0.133985	-0.303412
40.713	0.0798096	-0.139553	-0.369617
40.7129	-0.0523831	-0.134421	-0.303848
40.7128	-0.047251	-0.134639	-0.302283
40.7127	0.0613207	-0.138425	-0.364921
40.7126	-0.0441204	-0.135076	-0.306286
40.7125	-0.0443386	-0.135294	-0.310071
40.7124	0.0410483	-0.140863	-0.367359
40.7123	-0.0465584	-0.13573	-0.317641
40.7122	-0.0432097	-0.137732	-0.319643
40.7121	0.0100753	-0.148651	-0.36088
40.712	-0.031162	-0.136385	-0.314729
40.7119	-0.0135458	-0.136603	-0.309597
40.7118	-0.0208977	-0.154656	-0.349051
40.7117	0.00741911	-0.135256	-0.311817
40.7116	0.0143347	-0.139041	-0.315602
40.7115	-0.0483039	-0.157094	-0.351489
40.7114	0.0263824	-0.139477	-0.319605
40.7113	0.033298	-0.141479	-0.32339
40.7112	-0.0650094	-0.161315	-0.35571
40.7111	0.0489126	-0.141915	-0.323826
40.711	0.0522613	-0.145701	-0.329395
40.7109	-0.0567467	-0.16197	-0.342097
40.7108	0.0553918	-0.14792	-0.335181
40.7107	0.0516067	-0.151705	-0.337183
40.7106	-0.052051	-0.164408	-0.340968
40.7105	0.0565207	-0.155709	-0.34832
40.7104	0.0509522	-0.159494	-0.359239
40.7103	-0.0527055	-0.165062	-0.332706
40.7102	0.043382	-0.161713	-0.368592
40.7101	0.0306798	-0.167282	-0.375944
40.71	-0.0497932	-0.169284	-0.32801
40.7099	0.0213262	-0.169502	-0.387081
40.7098	0.0175412	-0.173287	-0.394433
40.7097	-0.0522312	-0.177072	-0.342932
40.7096	0.0171048	-0.173723	-0.398437
40.7095	0.0115363	-0.177508	-0.402222
40.7094	-0.0511023	-0.183077	-0.343586
40.7093	-0.049537	-0.185078	-0.342021
40.7092	-0.00338576	-0.174596	-0.401093
40.7091	-0.0125211	-0.176598	-0.395961
40.709	-0.0430578	-0.1893	-0.349809
40.7089	-0.0183078	-0.17525	-0.38748
40.7088	-0.0220929	-0.177252	-0.382348
40.7087	-0.038362	-0.184604	-0.34868
40.7086	-0.0314464	-0.175905	-0.377434
40.7085	-0.0405818	-0.177907	-0.374085
40.7084	-0.0300994	-0.178125	-0.360036
40.7083	-0.0392347	-0.178343	-0.376305
40.7082	-0.035886	-0.180345	-0.37474
40.7081	-0.0307539	-0.178779	-0.389225
40.708	-0.0274052	-0.177214	-0.373392
40.7079	-0.0329737	-0.179216	-0.36826
40.7078	-0.0331919	-0.179434	-0.407714
40.7077	-0.0405438	-0.176085	-0.356213
40.7076	-0.0514627	-0.178087	-0.349297
40.7075	-0.0142286	-0.176522	-0.426203
40.7074	-0.0572493	-0.17674	-0.346167
40.7073	-0.0628178	-0.176958	-0.344601
40.7072	-0.000615634	-0.175393	-0.430425
40.7071	-0.0650376	-0.177394	-0.352171
40.707	-0.0634724	-0.177613	-0.350606
40.7069	0.00764702	-0.183181	-0.468531
40.7068	-0.0603419	-0.178049	-0.352826
40.7067	-0.06056	-0.18005	-0.353044
40.7066	0.0194765	-0.189186	-0.490587
40.7065	-0.0627798	-0.18227	-0.35348
40.7064	-0.0647815	-0.186055	-0.353699
40.7063	0.0170386	-0.202324	-0.523344
40.7062	-0.0634344	-0.188275	-0.357702
40.7061	-0.0600857	-0.190277	-0.35792
40.706	0.0181675	-0.21368	-0.554317
40.7059	-0.0551717	-0.192497	-0.349439
40.7058	-0.051823	-0.196282	-0.337173
40.7057	0.00681228	-0.225035	-0.563888
40.7056	-0.0433422	-0.200285	-0.323342
40.7055	-0.0328598	-0.20407	-0.32356
40.7054	-0.00275947	-0.247091	-0.584161
40.7053	-0.0225955	-0.20629	-0.323997
40.7052	-0.0245971	-0.210075	-0.333132
40.7051	-0.00698089	-0.269146	-0.609783
40.705	-0.0268169	-0.214078	-0.333569
40.7049	-0.0252517	-0.217863	-0.33022
40.7048	-0.0236864	-0.287635	-0.601521
40.7047	-0.0185543	-0.221866	-0.339573
40.7046	-0.0152056	-0.225651	-0.357626
40.7045	-0.0350416	-0.298991	-0.607526
40.7044	-0.0156419	-0.229655	-0.379464
40.7043	-0.019427	-0.23344	-0.392166
40.7042	-0.0517471	-0.310346	-0.613531
40.7041	-0.0269971	-0.233876	-0.403303
40.704	-0.0272153	-0.237661	-0.412438
40.7039	-0.0648857	-0.321701	-0.610618
40.7038	-0.0240848	-0.241664	-0.427142
40.7037	-0.0260864	-0.245449	-0.432711
40.7036	-0.0601899	-0.320572	-0.613056
40.7035	-0.0318731	-0.247669	-0.43493
40.7034	-0.0374416	-0.251454	-0.444066
40.7033	-0.0697617	-0.31766	-0.60836
40.7032	-0.0378779	-0.253674	-0.467687
40.7031	-0.0363127	-0.259243	-0.482173
40.703	-0.0704162	-0.314747	-0.569779
40.7029	-0.036749	-0.261462	-0.49331
40.7028	-0.0369672	-0.265247	-0.498878
40.7027	-0.0710708	-0.311835	-0.566867
40.7026	-0.0338367	-0.267467	-0.515365
40.7025	-0.0322715	-0.273036	-0.528068
40.7024	-0.0699419	-0.307139	-0.553254
40.7023	-0.0327078	-0.275256	-0.544555
40.7022	-0.0311426	-0.280824	-0.555474
40.7021	-0.0616792	-0.30066	-0.543208
40.702	-0.0315789	-0.284827	-0.564827
40.7019	-0.035364	-0.290396	-0.568612
40.7018	-0.0444994	-0.292397	-0.547429
40.7017	-0.0393672	-0.292616	-0.574399
40.7016	-0.0413688	-0.298184	-0.585318
40.7015	-0.0344533	-0.282351	-0.530249
40.7014	-0.0471555	-0.300404	-0.605372
40.7013	-0.0473737	-0.305972	-0.614507
40.7012	-0.0315409	-0.281222	-0.52377
40.7011	-0.0495935	-0.309976	-0.618511
40.701	-0.0533786	-0.313761	-0.611595
40.7009	-0.0393292	-0.276527	-0.522641
40.7008	-0.0591653	-0.315981	-0.610248
40.7007	-0.0647338	-0.321549	-0.615817
40.7006	-0.0292831	-0.271831	-0.516162
40.7005	-0.0740873	-0.323769	-0.621603
40.7004	-0.0814393	-0.327554	-0.621821
40.7003	-0.0245874	-0.270702	-0.507899
40.7002	-0.0872259	-0.32799	-0.620474
40.7001	-0.0927944	-0.331775	-0.620693
40.7	-0.0341591	-0.27849	-0.510337
40.6999	-0.0361607	-0.282275	-0.508772
40.6998	-0.0987993	-0.33243	-0.621347
40.6997	-0.104368	-0.336215	-0.617998
40.6996	-0.043949	-0.291847	-0.498726
40.6995	-0.113721	-0.333084	-0.607734
40.6994	-0.115723	-0.335086	-0.593685
40.6993	-0.0481705	-0.288935	-0.501164
40.6992	-0.12151	-0.331956	-0.576287
40.6991	-0.125295	-0.332174	-0.571155
40.699	-0.0452581	-0.278889	-0.508952
40.6989	-0.127515	-0.329043	-0.564457
40.6988	-0.124166	-0.331045	-0.557542
40.6987	-0.0423458	-0.270626	-0.498906
40.6986	-0.119252	-0.327914	-0.540144
40.6985	-0.11412	-0.326349	-0.526094
40.6984	-0.0412169	-0.264147	-0.479943
40.6983	-0.112773	-0.323219	-0.519397
40.6982	-0.116558	-0.321653	-0.514265
40.6981	-0.040088	-0.257668	-0.47168
40.698	-0.125911	-0.318523	-0.514701
40.6979	-0.129696	-0.318741	-0.514919
40.6978	-0.0460929	-0.258322	-0.483036
40.6977	-0.128349	-0.317394	-0.511789
40.6976	-0.128567	-0.317612	-0.506657
40.6975	-0.0520977	-0.26076	-0.496174
40.6974	-0.132571	-0.316265	-0.498176
40.6973	-0.136356	-0.318267	-0.493044
40.6972	-0.0670198	-0.268548	-0.498612
40.6971	-0.142142	-0.318703	-0.48813
40.697	-0.145928	-0.320705	-0.493698
40.6969	-0.0730247	-0.279904	-0.49035
40.6968	-0.153498	-0.319357	-0.501268
40.6967	-0.148365	-0.317792	-0.506837
40.6966	-0.0790295	-0.287692	-0.47852
40.6965	-0.147018	-0.316445	-0.514407
40.6964	-0.14902	-0.316663	-0.512842
40.6963	-0.0975185	-0.28478	-0.46669
40.6962	-0.153023	-0.3171	-0.509711
40.6961	-0.151458	-0.319101	-0.502796
40.696	-0.117791	-0.283651	-0.458428
40.6959	-0.153678	-0.321321	-0.492531
40.6958	-0.159246	-0.323323	-0.494533
40.6957	-0.122012	-0.295006	-0.464433
40.6956	-0.170383	-0.325543	-0.489619
40.6955	-0.181302	-0.329328	-0.482703
40.6954	-0.133367	-0.302794	-0.477571
40.6953	-0.194223	-0.333331	-0.49384
40.6952	-0.198008	-0.338899	-0.501192
40.6951	-0.135805	-0.305232	-0.467525
40.695	-0.203794	-0.344686	-0.503412
40.6949	-0.211146	-0.348471	-0.50363
40.6948	-0.13646	-0.298753	-0.448562
40.6947	-0.22585	-0.352474	-0.5005
40.6946	-0.233202	-0.350909	-0.497151
40.6945	-0.142465	-0.286923	-0.411764
40.6944	-0.238989	-0.354912	-0.490454
40.6943	-0.242774	-0.358697	-0.485322
40.6942	-0.152037	-0.284011	-0.408852
40.6941	-0.253911	-0.360917	-0.476841
40.694	-0.26483	-0.362919	-0.480626
40.6939	-0.163392	-0.290016	-0.430908
40.6938	-0.270616	-0.365139	-0.479279
40.6937	-0.276185	-0.36714	-0.472363
40.6936	-0.164046	-0.28532	-0.413728
40.6935	-0.287322	-0.367577	-0.4728
40.6934	-0.29289	-0.367795	-0.485502
40.6933	-0.175402	-0.285975	-0.42865
40.6932	-0.298677	-0.366448	-0.46632
40.6931	-0.298895	-0.361316	-0.438003
40.693	-0.177839	-0.306247	-0.470324
40.6929	-0.301115	-0.354618	-0.415255
40.6928	-0.308467	-0.353053	-0.415473
40.6927	-0.182061	-0.322953	-0.50843
40.6926	-0.323171	-0.348139	-0.405209
40.6925	-0.321606	-0.346574	-0.39651
40.6924	-0.172015	-0.332524	-0.535836
40.6923	-0.320258	-0.34701	-0.414781
40.6922	-0.324044	-0.345445	-0.413216
40.6921	-0.160185	-0.331395	-0.541841
40.692	-0.328047	-0.340531	-0.404735
40.6919	-0.324698	-0.338966	-0.401386
40.6918	-0.164407	-0.333833	-0.55498
40.6917	-0.332268	-0.339402	-0.387555
40.6916	-0.323569	-0.33962	-0.377072
40.6915	-0.177545	-0.341622	-0.577036
40.6914	-0.313305	-0.338273	-0.366808
40.6913	-0.31709	-0.338491	-0.37951
40.6912	-0.199601	-0.34941	-0.591958
40.6911	-0.321093	-0.338928	-0.385297
40.691	-0.312394	-0.342713	-0.387299
40.6909	-0.21274	-0.353631	-0.610447
40.6908	-0.303913	-0.346716	-0.387735
40.6907	-0.309482	-0.350501	-0.384386
40.6906	-0.236579	-0.354286	-0.614668
40.6905	-0.320619	-0.356288	-0.38839
40.6904	-0.313703	-0.360073	-0.397525
40.6903	-0.271119	-0.363858	-0.606406
40.6902	-0.274904	-0.367643	-0.601273
40.6901	-0.316141	-0.366078	-0.426715
40.69	-0.323493	-0.366296	-0.439417
40.6899	-0.286259	-0.380781	-0.584094
40.6898	-0.338197	-0.368516	-0.43807
40.6897	-0.347332	-0.370517	-0.434721
40.6896	-0.302965	-0.386786	-0.584748
40.6895	-0.347769	-0.372737	-0.431591
40.6894	-0.34977	-0.374739	-0.446076
40.6893	-0.30897	-0.391008	-0.59967
40.6892	-0.362691	-0.378742	-0.448296
40.6891	-0.368259	-0.382527	-0.457431
40.689	-0.316758	-0.40058	-0.623509
40.6889	-0.374046	-0.38653	-0.472135
40.6888	-0.372481	-0.390315	-0.490188
40.6887	-0.32633	-0.410151	-0.629514
40.6886	-0.360433	-0.392535	-0.501325
40.6885	-0.341033	-0.39632	-0.514027
40.6884	-0.330551	-0.425073	-0.626602
40.6883	-0.318285	-0.400323	-0.530514
40.6882	-0.304236	-0.404108	-0.541433
40.6881	-0.340123	-0.434645	-0.62369
40.688	-0.292188	-0.406328	-0.550787
40.6879	-0.285272	-0.410113	-0.552788
40.6878	-0.338994	-0.442433	-0.627911
40.6877	-0.276792	-0.41055	-0.555008
40.6876	-0.27166	-0.414335	-0.560577
40.6875	-0.344999	-0.450222	-0.639266
40.6874	-0.245344	-0.416554	-0.573497
40.6873	-0.227728	-0.42034	-0.582633
40.6872	-0.340303	-0.45801	-0.62387
40.6871	-0.20498	-0.420776	-0.591986
40.687	-0.18558	-0.420994	-0.599338
40.6869	-0.346308	-0.455098	-0.60669
40.6868	-0.161048	-0.417864	-0.615825
40.6867	-0.146999	-0.416298	-0.621394
40.6866	-0.370147	-0.457536	-0.603778
40.6865	-0.138518	-0.413168	-0.623614
40.6864	-0.129819	-0.411603	-0.623832
40.6863	-0.372585	-0.45819	-0.591948
40.6862	-0.114205	-0.404905	-0.618918
40.6861	-0.109072	-0.40334	-0.613786
40.686	-0.371456	-0.457061	-0.560501
40.6859	-0.0952412	-0.394859	-0.601738
40.6858	-0.093676	-0.393294	-0.593039
40.6857	-0.363194	-0.450582	-0.518353
40.6856	-0.0869786	-0.386596	-0.591692
40.6855	-0.0747127	-0.385031	-0.59726
40.6854	-0.365631	-0.440536	-0.45837
40.6853	-0.0644484	-0.37655	-0.617315
40.6852	-0.0646666	-0.373202	-0.628233
40.6851	-0.380554	-0.432273	-0.448324
40.685	-0.0740202	-0.364721	-0.635804
40.6849	-0.0724549	-0.361372	-0.639589
40.6848	-0.374074	-0.411527	-0.431144
40.6847	-0.0657575	-0.354675	-0.638242
40.6846	-0.0606254	-0.351326	-0.636676
40.6845	-0.347977	-0.39078	-0.419315
40.6844	-0.0592783	-0.342845	-0.633546
40.6843	-0.057713	-0.339496	-0.631981
40.6842	-0.332581	-0.362899	-0.387868
40.6841	-0.0617163	-0.331016	-0.6342
40.684	-0.0672848	-0.32945	-0.639769
40.6839	-0.311834	-0.329669	-0.352853
40.6838	-0.0730715	-0.32097	-0.647339
40.6837	-0.0804234	-0.319404	-0.647557
40.6836	-0.283954	-0.305355	-0.332107
40.6835	-0.0826432	-0.310923	-0.64086
40.6834	-0.0792945	-0.309358	-0.633944
40.6833	-0.256073	-0.282825	-0.31671
40.6832	-0.0725971	-0.304444	-0.625463
40.6831	-0.0710318	-0.302879	-0.620331
40.683	-0.215709	-0.251377	-0.287046
40.6829	-0.0732517	-0.296182	-0.613634
40.6828	-0.0752533	-0.294616	-0.608502
40.6827	-0.166427	-0.22528	-0.285917
40.6826	-0.0828234	-0.287919	-0.600021
40.6825	-0.0901753	-0.28457	-0.594889
40.6824	-0.14033	-0.204534	-0.302623
40.6823	-0.095962	-0.279656	-0.598892
40.6822	-0.0961802	-0.278091	-0.600894
40.6821	-0.126717	-0.189137	-0.331812
40.682	-0.0966166	-0.273177	-0.594196
40.6819	-0.100402	-0.271612	-0.583714
40.6818	-0.0952695	-0.175524	-0.355652
40.6817	-0.111539	-0.266698	-0.568099
40.6816	-0.117107	-0.266916	-0.55405
40.6815	-0.0709559	-0.163695	-0.370574
40.6814	-0.122894	-0.263786	-0.531301
40.6813	-0.124895	-0.264004	-0.511902
40.6812	-0.0662601	-0.158999	-0.390846
40.6811	-0.130682	-0.260873	-0.478453
40.681	-0.138034	-0.262875	-0.459053
40.6809	-0.0686981	-0.159654	-0.407552
40.6808	-0.0742666	-0.161655	-0.411337
40.6807	-0.152956	-0.263529	-0.427606
40.6806	-0.156741	-0.263748	-0.417123
40.6805	-0.0927555	-0.144475	-0.433392
40.6804	-0.157178	-0.265967	-0.396158
40.6803	-0.159179	-0.267969	-0.405294
40.6802	-0.0987604	-0.143346	-0.437614
40.6801	-0.157832	-0.271972	-0.436049
40.68	-0.161617	-0.275757	-0.454101
40.6799	-0.0976315	-0.145784	-0.466803
40.6798	-0.158487	-0.283327	-0.500907
40.6797	-0.156921	-0.287112	-0.531444
40.6796	-0.11077	-0.164273	-0.50491
40.6795	-0.157358	-0.298249	-0.574683
40.6794	-0.159359	-0.305601	-0.594519
40.6793	-0.123909	-0.195246	-0.518049
40.6792	-0.159796	-0.316738	-0.609222
40.6791	-0.161797	-0.31874	-0.614791
40.679	-0.147748	-0.219086	-0.572207
40.6789	-0.171151	-0.32631	-0.631278
40.6788	-0.178503	-0.330095
40.6787	-0.160887	-0.226874
40.6786	-0.18964	-0.337665
40.6785	-0.198775	-0.343234
40.6784	-0.177592	-0.277465
40.6783	-0.209912	-0.357938
40.6782	-0.211914	-0.367073
40.6781	-0.196081	-0.278119
40.678	-0.208783	-0.38356
40.6779	-0.209002	-0.394479
40.6778	-0.211003	-0.326927
40.6777	-0.218355	-0.414533
40.6776	-0.231057	-0.430803
40.6775	-0.215225	-0.338282
40.6774	-0.243978	-0.456207
40.6773	-0.228145	-0.467126
40.6772	-0.246198	-0.378172
40.6771	-0.228581	-0.490747
40.677	-0.24485	-0.515933
40.6769	-0.237935	-0.423413
40.6768	-0.286306	-0.550255
40.6767	-0.27404	-0.561174
40.6766	-0.265341	-0.502539
40.6765	-0.267343	-0.586578
40.6764	-0.263994	-0.599281
40.6763	-0.264212	-0.542429
40.6762	-0.25908	-0.608634
40.6761	-0.243247	-0.610636
40.676	-0.252383	-0.614421
